# Supplementary material for: Effect of protocatechuic acid-layered double hydroxide nanoparticles on diethylnitrosamine/phenobarbital-induced hepatocellular carcinoma in mice
Source: PLoS One. 2019 May 29;14(5):e0217009. doi: 10.1371/journal.pone.0217009 (PMC6541272; doi:10.1371/journal.pone.0217009)
Supplement: S1 File — (XLSX) [file pone.0217009.s002.xlsx]

## Sheet: Sheet1 (2)
	1	2	3	4	5	6	7	8	9	10	11	12
A	1.643	1.69	1.729	0	0	0	0	0	0	0	0	0	450
B	1	1.074	1.017	0	0	0	0	0	0	0	0	0	450
C	0.656	0.623	0.629	0	0	0	0	0	0	0	0	0	450
D	0.374	0.377	0.39	0	0	0	0	0	0	0	0	0	450
E	0.224	0.211	0.23	0	0	0	0	0	0	0	0	0	450
F	0.164	0.157	0.174	0	0	0	0	0	0	0	0	0	450
G	0.111	0.128	0.16	0	0	0	0	0	0	0	0	0	450
H	0.126	0.126	0.126	0	0	0	0	0	0	0	0	0	450
		ng/ml
		30	1.68733	0.0387599
		20	1.03033	0.0175784
		10	0.626	0.0085049
		5	0.380333	0.00971253
		2.5	0.221667	0.008544
		1.25	0.165	0.0248797
		0	0.133	0
		y=0.0395x+0.1616		0.012056
		x=((y-0.1616)/0.03995)
				0.572507

## Sheet: IPB
		[AFP] (ng/ml)	STDEV
	Group 1 ( Normal Control)	33	27.1133
	Group 2 (DEN/PB+Untreated)	580.407	52.0401
	Group 3 (DEN/PB+DOX)	290	20.5149
	Group 4 (DEN/PB+PCA-ZnAL)	350	43.9068
	Group 5 (DEN/PB+ZnAl)	390	19.6504

## Sheet: Sheet3
	(AFP) ng/ml	1	2	3	Mean	STDEV
	30	1.643	1.69	1.729	1.68733	0.043062
	20	1	1.074	1.017	1.03033	0.0387599
	10	0.656	0.623	0.629	0.626	0.0175784
	5	0.374	0.377	0.39	0.380333	0.0085049
	2.5	0.224	0.211	0.23	0.221667	0.00971253		((E2-0.107)/0.050)
	1.25	0.164	0.157	0.174	0.165	0.008544
	0	0.111	0.128	0.16	0.133	0.0248797
	Before Induction
			Absorbance			Concentration
			1	2	3	1	2	3	Average	Stdev
			1.4034	0.30435	0.94644	25.4	3.85	16.44	15.23	10.8258
	After Induction/Before Treatement
			Absorbance			Concentration			Concentration*Dilution Factor
			1	2	3	1	2	3	1	2	3	Average	Stdev
			1.28586	1.42539	1.22175	25.7171	28.5079	24.435	514.343	570.157	488.7	524.4	41.6495
			Absorbance			Concentration			Concentration *Dilution Factor
			1	2	3	1	2	3	1	2	3	Average	Stdev
		Group 1 ( Normal Control)	0.79599	3.36996	1.20705	13.49	63.96	21.55	13.49	63.96	21.55	33	27.1133
		Group 2 (DEN/PB+Untreated)	1.54904	1.3329	1.57436	28.2557	24.0177	28.7522	605.35	520.59	615.28	580.407	52.0401
		Group 3 (DEN/PB+DOX)	1.49245	1.59308	1.38387	27.1461	29.1191	25.0171	290.52	310.25	269.23	290	20.5149
		Group 4 (DEN/PB+PCA-ZnAL)	1.83864	1.55355	1.99521	33.9341	28.3441	37.0041	358.4	302.5	389.1	350	43.9068
		Group 5 (DEN/PB+ZnAl)	1.83164	1.7106	1.72216	33.7969	31.4235	31.6502	375.1	412.27	382.63	390	19.6504
