# Supplementary material for: Effect of protocatechuic acid-layered double hydroxide nanoparticles on diethylnitrosamine/phenobarbital-induced hepatocellular carcinoma in mice
Source: PLoS One. 2019 May 29;14(5):e0217009. doi: 10.1371/journal.pone.0217009 (PMC6541272; doi:10.1371/journal.pone.0217009)
Supplement: S2 File — (XLSX) [file pone.0217009.s003.xlsx]

## Sheet: Sheet4
	Body weight
	Week 1
	Group			1	2	3	4	5	6	7	8	9	10	Average	STDEV
	Grup 1 ( Normal Control)			24.6	25.8	25.9	24.8	26.3	24.1	23.3	23.1	26	23	24.69	1.27754
	Group 2 (DEN/PB+Untreated)			21.6	17.35	17.3	20.8	17.6	18.26	18.36	20.25			18.94	1.69299
	Group 3 (DEN/PB+DOX)			20.65	20.7	18.35	22.6	19.5	19.7	20.8	21.3			20.45	1.27867
	Group 4 (DEN/PB+PCA-ZnAL)			23.35	19.15	20.65	20.7	19.4	22.7	21	19.7	20.9	22.95	21.05	1.49388
	Group 5 (DEN/PB+ZnAl)			19.8	22.1	19.45	22.75	19.75	22.6	18.5	22.3	21.45	22.3	21.1	1.56241
	Week 2
	Group			1	2	3	4	5	6	7	8	9	10	Average	STDEV
	Grup 1 ( Normal Control)			24.8	26.2	26	24.7	26.4	24.8	23.4	23.2	25.5	22.5	24.75	1.3435
	Group 2 (DEN/PB+Untreated)			19.6	16.1	16.4	19.8	16	17.2	17.26	19.4			17.72	1.62526
	Group 3 (DEN/PB+DOX)			20.3	20.5	20.1	21.2	20.6	20	20.35	20.15			20.4	0.380789
	Group 4 (DEN/PB+PCA-ZnAL)			24.5	22.7	22.7	21.3	22	24.3	22.7	22.5	21.5	23.5	22.77	1.07088
	Group 5 (DEN/PB+ZnAl)			20	20.8	18.9	21.45	19.2	20.25	19	21.4	21.2	21.3	20.35	1.02848
	Week 3
	Group			1	2	3	4	5	6	7	8	9	10	Average	STDEV
	Grup 1 ( Normal Control)			25	26.4	26.5	24.9	26.5	24.8	24	23.6	25.9	23.7	25.13	1.14509
	Group 2 (DEN/PB+Untreated)			19.2	16.45	15.75	19.15	16.45	17.5	17.4	19.7			17.7	1.48372
	Group 3 (DEN/PB+DOX)			20.5	20.6	20.5	21.05	20.5	20.75	20.7	20.6			20.65	0.187083
	Group 4 (DEN/PB+PCA-ZnAL)			24.8	23.45	23.7	22.45	22.9	24.6	23.1	23.1	22.7	24.5	23.53	0.84037
	Group 5 (DEN/PB+ZnAl)			20.4	21	19.6	21	20.3	20.2	19.7	21.3	21.4	21.6	20.65	0.709068
	Week 4
	Group			1	2	3	4	5	6	7	8	9	10	Average	STDEV
	Grup 1 ( Normal Control)			25.5	27	26.6	25.5	27	25.3	23.8	23.8	26.2	23.1	25.38	1.39984
	Group 2 (DEN/PB+Untreated)			19.3	15.5	15.8	18.3	15.2	16.1	16.65	18.75			16.95	1.59844
	Group 3 (DEN/PB+DOX)			20.8	21	20.95	21.2	21	20.85	21	20.8			20.95	0.133631
	Group 4 (DEN/PB+PCA-ZnAL)			25.3	24.45	26	25.9	23.8	25.9	24.8	25.05	23.85	25.95	25.1	0.857645
	Group 5 (DEN/PB+ZnAl)			20.6	21.7	20	21.8	20.6	20.6	20	21.7	23.8	24.7	21.55	1.58482
