# Supplementary material for: Effect of protocatechuic acid-layered double hydroxide nanoparticles on diethylnitrosamine/phenobarbital-induced hepatocellular carcinoma in mice
Source: PLoS One. 2019 May 29;14(5):e0217009. doi: 10.1371/journal.pone.0217009 (PMC6541272; doi:10.1371/journal.pone.0217009)
Supplement: S3 File — (XLSX) [file pone.0217009.s004.xlsx]

## Sheet: Sheet 1
		Makmal Hematology & Biokimia Klinikal
		Shafinaz
	No.	Date	Lab	Sample	ALT	ALP	AST	T.Bil	CK	Creat	GGT	Urea	T.Prot	Alb	Na	K	Cl	Comment
			No.	ID	U/L	U/L	U/L	umol/L	U/L	umol/L	U/L	mmol/L	g/L	g/L	mmol/L	mmol/L	mmol/L
	1	21.4.2015	R15-102	1	102.6	176	178.6	0.7	1985	37	< 3	9.2	56.8	35.7	151.5	12.8	112.1
	2		Rat	2	56.4	155	123.3	0.3	1928	34	< 3	10.1	52.9	34.5	151.7	11.7	111.7
	3			3	72.3	190	160.7	1.5	2304	37	< 3	10.3	56	34.9	149.3	12.1	110
	4			4	83.5	177	158.8	0.9	2467	31	< 3	11.1	55.5	32.3	149.6	11.7	108.7
	5			5	98.6	155	180.5	0.4	2170	32	< 3	10.2	57.8	33.7	149.7	13	108.5
	6			6	61.8	209	135.8	0.8	1467	35	< 3	9.4	59.3	36.1	148.5	12.1	106.4
	7			7	98.6	194	248.4	2.5	2174	39	< 3	9.5	71.5	34.6	147.2	11.6	104.8
	8			8	100.7	173	262.1	1.1	5248	39	< 3	9.7	56.2	33.7	149.1	13.8	108.7
	9			9	74.6	75	165.2	0.9	1489	30	< 3	10.1	56	29.2	153.7	10.9	110.8
	10			10	185.2	216	217.7	2.1	2151	35	< 3	9.2	64.6	33	151.3	11.6	108.8
	11			11	96.4	205	172.4	1.8	2445	33	< 3	10.6	62.3	34.9	151.1	10.3	109.2
	12			12	146.9	158	275.5	2	1795	39	< 3	13.5	74.1	31.8	152.7	11	108.6
	1	19.8.2015	R15-204	13	37.1	208	124.9	0.5	3519	41	< 3	9.8	52.7	38.5	150.2	9.3	107.2
	2		Mice	14	33.7	242	107.5	0.5	2750	39	< 3	10.5	54.6	37.9	152	9.7	109.8
	3			15	30.9	195	116.3	0.2	4263	35	< 3	8.8	52.5	36.9	152.5	8.1	109.6
Liver Function Test
Sample	ALT	ALP	AST	T.Bil	GGT	T.Prot	Alb	Glo g/L	ALT/AST	Alb/Glo
ID	U/L	U/L	U/L	umol/L	U/L	g/L	g/L						ALT	ALP	AST	Total Bilirubin	GGT	Total Protein	Albumin	Globulin	AST/ALT	Serum Albumin/Globulin Ratio			Serum ALT Levels (U/L)	Serum ALP Levels (U/L)	Serum AST Levels (U/L)	Total Serum Bilirubin (µmol/L)	Serum GGT Levels (U/L)	Total Protein	Albumin	Globulin	AST/ALT	Serum Albumin/Globulin Ratio
1	102.6	176	178.6	0.7	3	56.8	35.7	21.1	1.74074	1.69194
2	56.4	155	123.3	0.3	3	52.9	34.5	18.4	2.18617	1.875		Group 1	33.9	221.667	116.233	0.4	3	53.2667	37.7667	15.5	3.44008	2.4487		Group 1	2.40416	9.89949	12.3037	0	0	1.3435	0.424264	1.76777	0.124922	0.312404
3	72.3	190	160.7	1.5	3	56	34.9	21.1	2.22268	1.65403		Group 2	142.833	193	221.867	1.96667	3	67	33.2333	33.7667	1.6131	1.02327		Group 2	27.0822	7.77817	51.6761	0.152753	0	6.2554	1.56312	2.96985	0.381474	0.26161
4	83.5	177	158.8	0.9	3	55.5	32.3	23.2	1.9018	1.39224		Group 3	91.3	147.333	225.233	1.5	3	61.2333	32.5	28.7333	2.44551	1.175		Group 3	14.5007	14.8492	52.4397	0.141421	0	8.89176	2.8931	3.04056	0.20439	0.289666
5	98.6	155	180.5	0.4	3	57.8	33.7	24.1	1.83063	1.39834		Group 4	77.1	173.667	154.2	0.833333	3	55.2333	35.0333	20.2	2.04986	1.74032		Group 4	23.471	17.6163	28.2172	0.282843	0	2.05994	0.61101	1.55885	0.268331	0.118164
6	61.8	209	135.8	0.8	3	59.3	36.1	23.2	2.19741	1.55603		Group 5	81.3	180.333	158.367	0.7	3	57.5333	34.0333	23.5	1.97661	1.44887		Group 5	18.4984	15.5563	22.3532	0.264575	0	1.91398	1.9218	0.519615	0.1945	0.0928555
7	98.6	194	248.4	2.5	3	71.5	34.6	36.9	2.51927	0.937669
8	100.7	173	262.1	1.1	3	56.2	33.7	22.5	2.60278	1.49778
9	74.6	75	165.2	0.9	3	56	29.2	26.8	2.21448	1.08955
10	185.2	216	217.7	2.1	3	64.6	33	31.6	1.17549	1.0443
11	96.4	205	172.4	1.8	3	62.3	34.9	27.4	1.78838	1.27372
12	146.9	158	275.5	2	3	74.1	31.8	42.3	1.87543	0.751773
13	37.1	228	124.9	0.5	3	52.7	38.5	14.2	3.36658	2.71127
14	33.7	242	107.5	0.5	3	54.6	37.9	16.7	3.18991	2.26946
15	30.9	195	116.3	0.2	3	52.5	36.9	15.6	3.76375	2.36538
Sample	CK	Creat	Urea	Na	K	Cl							Serum Creatinine Kinase Levels (U/L)	Creatinine	Urea	Na+	K+	Cl-			CK U/L	Creat umol/L	Urea mmol/L	Na mmol/L	K mmol/L	Cl mmol/L
ID	U/L	umol/L	mmol/L	mmol/L	mmol/L	mmol/L																								12.2
1	1985	37	9.2	151.5	12.8	112.1						Group 1	2034.67	32.6667	10.2333	149.267	9.03333	107.867		Group 1	756.534	3.05505	0.8544	1.20968	0.832666	1.44684				12.2667
2	1928	34	10.1	151.7	11.7	111.7						Group 2	2072.33	36	9.86667	150.833	12.2	111.267		Group 2	202.643	1.73205	0.585947	1.33167	0.556776	1.11505				12.1
3	2304	37	10.3	149.3	12.1	110						Group 3	2034.67	32.6667	10.2333	149.267	12.2667	107.867		Group 3	513.553	2.08167	0.85049	0.665833	0.665833	1.2741				10.9667
4	2467	31	11.1	149.6	11.7	108.7						Group 4	2970.33	36	9.76667	150	12.1	108.1		Group 4	484.368	5.19615	0.305505	1.3435	1.51327	3.04467				9.03333
5	2170	32	10.2	149.7	13	108.5						Group 5	2130.33	35.6667	11.1	151.7	10.9667	108.867		Group 5	325.492	3.05505	2.19317	0.87178	0.650641	0.305505
6	1467	35	9.4	148.5	12.1	106.4
7	2174	39	9.5	147.2	11.6	104.8
8	5248	39	9.7	149.1	13.8	108.7
9	1489	30	10.1	153.7	10.9	110.8
10	2151	35	9.2	151.3	11.6	108.8
11	2445	33	10.6	151.1	10.3	109.2																		Serum ALT Levels (U/L)	Serum ALP Levels (U/L)	Serum AST Levels (U/L)	T.Bil umol/L	Serum GGT Levels (U/L)	Total Protein (g/L)	Serum Albumin Levels (g/L)	Serum Globulin Levels (g/L)	AST/ALT	Serum Albumin/Globulin Ratio			Serum ALT Levels (U/L)	Serum ALP Levels (U/L)	Serum AST Levels (U/L)	Total Serum Bilirubin (µmol/L)	Serum GGT Levels (U/L)	Total Protein (g/L)	Serum Albumin Levels (g/L)	Serum Globulin Levels (g/L)	AST/ALT	Serum Albumin/Globulin Ratio
12	1795	39	13.5	152.7	11	108.6
13	3519	41	9.8	150.2	9.3	107.2																	Group 4	77.1	173.667	154.2	0.833333	3	55.2333	35.0333	20.2	2.04986	1.74032		Group 4	23.471	17.6163	28.2172	0.282843	0	2.05994	0.61101	1.55885	0.268331	0.118164
14	2750	39	10.5	152	9.7	109.8																	Group 5	81.3	180.333	158.367	0.7	3	57.5333	34.0333	23.5	1.97661	1.44887		Group 5	18.4984	15.5563	22.3532	0.264575	0	1.91398	1.9218	0.519615	0.1945	0.0928555
15	4263	35	8.8	152.5	8.1	109.6																	Group 3	91.3	147.333	225.233	1.5	3	61.2333	32.5	28.7333	2.44551	1.175		Group 3	14.5007	14.8492	52.4397	0.141421	0	8.89176	2.8931	3.04056	0.20439	0.289666
																							Group 2	142.833	193	221.867	1.96667	3	67	33.2333	33.7667	1.6131	1.02327		Group 2	27.0822	7.77817	51.6761	0.152753	0	6.2554	1.56312	2.96985	0.381474	0.26161
																							Group 1	33.9	221.667	116.233	0.4	3	53.2667	37.7667	15.5	3.44008	2.4487		Group 1	2.40416	9.89949	12.3037	0	0	1.3435	0.424264	1.76777	0.124922	0.312404
																																					Serum Creatinine Kinase Levels (U/L)	Serum Creatinine Levels (U/L)	Serum Urea Levels (mmol/L)	Serum Na Levels (mmol/L)	Serum K Levels (mmol/L)	Serum Cl Levels (mmol/L)
																																				Group 1	2072.33	36	9.86667	150.833	12.2	111.267
																																				Group 2	2034.67	32.6667	10.2333	149.267	12.2667	107.867
																																				Group 3	2970.33	36	9.76667	150	12.1	108.1
																																				Group 4	2130.33	35.6667	11.1	151.7	10.9667	108.867
																																				Group 5	3510.67	38.3333	9.7	151.567	9.03333	108.867
																																					CK U/L	Creat umol/L	Urea mmol/L	Na mmol/L	K mmol/L	Cl mmol/L
																																				Group 1	202.643	1.73205	0.585947	1.33167	0.556776	1.11505
																																				Group 2	513.553	2.08167	0.85049	0.665833	0.665833	1.2741
																																				Group 3	484.368	5.19615	0.305505	1.3435	1.51327	3.04467
																																				Group 4	325.492	3.05505	2.19317	0.87178	0.650641	0.305505
																																				Group 5	756.534	3.05505	0.8544	1.20968	0.832666	1.44684
