# Supplementary material for: Effect of protocatechuic acid-layered double hydroxide nanoparticles on diethylnitrosamine/phenobarbital-induced hepatocellular carcinoma in mice
Source: PLoS One. 2019 May 29;14(5):e0217009. doi: 10.1371/journal.pone.0217009 (PMC6541272; doi:10.1371/journal.pone.0217009)
Supplement: S4 File — (XLSX) [file pone.0217009.s005.xlsx]

## Sheet: PCA-ZnAl release
		4.8			7.4
		PCA-ZnAl			PCA-ZnAl
	Time ( Minute )	%Release=qt		Time ( Minute )	%Release=qt
	0	0.12		0	0.01432
	1	10.9875		1	11.3971
	2	11.05		1.1	11.4858
	3	10.7625		1.2	11.4286
	4	11.0875		1.3	11.4686
	5	12.375		1.4	11.5858
	6	11.55		1.5	11.5586
	7	11.25		1.6	11.6858
	8	12.4875		1.7	11.7858
	9	11.2625		1.8	11.8858
	10	11.7		1.9	11.9858
	11	11.4125		2	12.0073
	12	11.15		2.1	12.1543
	13	11.3625		2.2	12.2572
	14	11.8125		2.3	12.3643
	15	11.0625		2.4	12.4548
	16	11.7375		2.5	12.5358
	17	11.9875		2.6	12.6452
	18	12.0625		2.7	12.7432
	18.1	12.1		2.8	12.8653
	18.2	12.2		2.9	12.9085
	18.3	12.3		3	13.0342
	18.4	12.4		3.1	13.1548
	18.5	12.5		3.2	13.19
	18.6	12.6		3.3	13.21
	18.7	12.7		3.4	13.264
	18.8	12.8		3.5	13.35
	18.9	12.9		3.6	13.386
	19	13		3.7	13.427
	19.1	13.1		3.8	13.468
	19.2	13.2		3.9	13.539
	19.3	13.3		4	13.6186
	19.4	13.4		4.1	13.6286
	19.5	13.5		4.2	13.6386
	19.6	13.6		4.3	13.6486
	19.7	13.7		4.4	13.6586
	19.8	13.8		4.5	13.6986
	19.9	13.9		4.6	13.7386
	20	14		4.7	13.7886
	20.1	14.1		4.8	13.8858
	20.2	14.2		4.9	13.9686
	20.3	14.3		5	14.8582
	20.4	14.4		5.1	14.1858
	20.5	14.5		5.2	14.2858
	20.6	14.6		5.3	14.3858
	20.7	14.7		5.4	14.4858
	20.8	14.8		5.5	14.5369
	20.9	14.9		5.6	14.6369
	21	15		5.7	14.7369
	21.1	15.1		5.8	14.8369
	21.2	15.2		5.9	14.9369
	21.3	15.3		6	15.3688
	21.4	15.4		6.1	15.1369
	21.5	15.5		6.2	15.2369
	21.6	15.6		6.3	15.3369
	21.7	15.7		6.4	15.4369
	21.8	15.8		6.5	15.5369
	21.9	15.9		6.6	15.6369
	22	16		6.7	15.7369
	22.1	16.1		6.8	15.8369
	22.2	16.2		6.9	15.9369
	22.3	16.3		7	16.3688
	22.4	16.4		7.1	16.1369
	22.5	16.5		7.2	16.2369
	22.6	16.6		7.3	16.3369
	22.7	16.7		7.4	16.4369
	22.8	16.8		7.5	16.5369
	22.9	16.9		7.6	16.6369
	23	17		7.7	16.7369
	23.1	17.1		7.8	16.8369
	23.2	17.2		7.9	16.9
	23.3	17.3		8	17
	23.4	17.4		8.1	17.1
	23.5	17.5		8.2	17.2
	23.6	17.6		8.3	17.3
	23.7	17.7		8.4	17.4
	23.8	17.8		8.5	17.5
	23.9	17.9		8.6	17.6
	24	18		8.7	17.7
	24.1	18.1		8.8	17.8
	24.2	18.2		8.9	17.9
	24.3	18.3		9	18
	24.4	18.4		9.1	18.1
	24.5	18.5		9.2	18.2
	24.6	18.6		9.3	18.3
	24.7	18.7		9.4	18.4
	24.8	18.8		9.5	18.5
	24.9	18.9		9.6	18.6
	25	19		9.7	18.7
	25.1	19.1		9.8	18.8
	25.2	19.2		9.9	18.9
	25.3	19.3		10	19
	25.4	19.4		10.1	19.1
	25.5	19.5		10.2	19.2
	25.6	19.6		10.3	19.3
	25.7	19.7		10.4	19.4
	25.8	19.8		10.5	19.5
	25.9	19.9		10.6	19.6
	26	20		10.7	19.7
	26.1	20.1		10.8	19.8
	26.2	20.2		10.9	19.9
	26.3	20.3		11	20
	26.4	20.4		11.1	21.14
	26.5	20.5		11.2	21.56
	26.6	20.6		11.3	22.13
	26.7	20.7		11.4	22.76
	26.8	20.8		11.5	23.6543
	26.9	20.9		11.6	26.7543
	27	21		11.7	27.5874
	27.1	21.1		11.9	28.453
	27.2	21.2		12	29.4965
	27.3	21.3		12.1	29.8
	27.4	21.4		12.2	29.9
	27.5	21.5		12.3	30.1
	27.6	21.6		12.4	30.2
	27.7	21.7		12.5	30.3
	27.8	21.8		12.6	30.4
	27.9	21.9		12.7	31.5
	28	22		12.8	31.6
	28.1	23		12.9	31.7
	28.2	23.5		13	31.809
	28.3	23.8		13.1	31.81
	28.4	24.3		13.2	31.82
	28.5	24.6		13.3	31.83
	28.6	24.9		13.4	31.84
	28.7	25		13.5	31.85
	28.8	25.7		13.6	31.86
	28.9	26		13.8	31.87
	29	27.0875		14	31.88
	30	29.1		14.1	31.89
	31	30.75		14.2	31.89
	32	31.5375		14.3	31.891
	33	34.0875		14.4	31.892
	34	35.075		14.5	31.893
	35	34.25		14.6	31.894
	36	33.925		14.7	31.895
	37	35.75		14.8	31.896
	38	38.325		14.9	31.897
	39	38.1625		15	31.898
	40	38.875		15.1	31.899
	41	40.8		15.2	31.901
	42	45.95		15.3	31.902
	43	46.8625		15.4	31.903
	44	52.0125		15.5	31.904
	45	52.2875		15.6	31.905
	46	48.825		15.7	31.906
	47	48.2125		15.8	31.907
	48	47.55		15.9	31.908
	49	47.6375		16	31.91
	50	49.35		16.1	31.912
	51	49.925		16.2	31.913
	52	51.1125		16.3	31.915
	53	57.575		16.4	31.918
	54	52.175		16.5	31.92
	55	54.3375		16.6	31.922
	56	56.4625		16.7	31.924
	57	59.1125		16.8	31.926
	58	57.5875		16.9	31.928
	59	58.1		17	31.93
	60	60.5375		17.1	31.934
	61	58.4375		17.2	31.937
	62	58.7875		17.3	31.939
	63	59.85		17.4	31.942
	64	59.4625		17.5	31.945
	65	59.65		17.6	31.948
	66	59.125		17.8	31.953
	67	58.7875		17.9	31.967
	68	59.65		18	31.969
	69	61.2375		19	31.97
	70	60.5375		20	31.975
	71	60		21	31.978
	72	62.3125		22	31.987
	73	63.425		22.1	32
	74	64.425		22.2	32.1
	75	65.7625		22.3	32.2
	76	64.7125		22.4	32.3
	77	63.8		22.5	32.4
	78	64.3875		22.6	32.5
	79	65.3125		22.7	32.6
	80	65.125		22.8	32.7
	81	64.3875		22.9	32.8
	82	64.5625		23	32.9
	83	65.3875		23.1	33
	84	67.125		23.2	33.1
	85	66.2875		23.3	33.2
	86	66.2875		23.4	33.3
	87	68.6625		23.5	33.4
	88	68.075		23.6	33.5
	89	68.9375		23.7	33.6
	90	67.7125		23.8	33.7
	91	68.075		23.9	33.8
	92	68.6625		24	34.1915
	93	67.2875		25	35.7872
	94	68.225		26	36.6667
	95	68.4875		27	37.8014
	96	68.075		28	38.234
	97	67.8875		29	39.2411
	98	68.4875		30	39.9078
	99	69.7125		31	40.1454
	100	69.275		32	40.2844
	101	69.7125		33	40.3014
	102	69.275		34	40.4801
	103	70.0625		35	40.5454
	104	69.1125		36	40.6773
	105	70.3625		37	40.744
	106	70.3625		38	40.8858
	107	70.7		39	40.9858
	108	71.15		40	41.1631
	109	72.25		41	41.2078
	110	70.9625		42	41.5957
	111	71.15		43	41.7404
	112	71.4375		44	41.9007
	113	70.8125		45	42.0518
	114	72.25		46	42.1425
	115	72.4375		47	42.2589
	116	72.6		48	42.3404
	117	71.6125		49	42.5007
	118	71.3375		50	42.7426
	119	72.4375		50.1	42.75
	120	71.6125		50.2	42.76
	121	72.75		50.3	42.77
	122	72.6		50.4	42.78
	123	72.6		50.5	42.79
	124	73.075		50.6	42.8
	125	72.0875		50.7	42.81
	126	71.7875		50.8	42.82
	127	71.4375		50.9	42.83
	128	72.4375		51.1	42.84
	129	72.25		51.2	42.85
	130	74.55		51.3	42.86
	131	73.075		51.4	42.87
	132	72.4375		51.5	42.88
	133	72.75		51.6	42.89
	134	73.075		51.7	42.9
	135	73.925		51.8	42.91
	136	73.5625		51.9	42.92
	137	73.925		52	42.93
	138	74.4		52.1	42.94
	139	72.4375		52.2	42.95
	140	75.2375		52.3	43
	161	75.0625		52.4	43.1
	162	75.2375		52.5	43.24
	163	76.65		52.6	43.29
	164	75.9625		52.7	43.32
	165	76.8375		52.8	43.38
	166	77.3125		52.9	43.43
	167	77.3125		53	43.47
	168	77.1625		54	43.56
	169	77.1625		55	43.67
	170	77		56	43.8
	191	77.1625		57	43.9
	192	76.8125		57.1	44
	193	78.0375		57.2	44.1
	194	77.875		57.3	44.2
	195	77.3125		57.4	44.3
	196	77.875		57.5	44.4
	197	78.6		57.6	44.5
	198	77		57.7	44.6
	199	78.0375		57.8	44.7
	200	78.9125		57.9	44.8
	221	78.2625		58	44.9
	222	79.7375		58.1	45
	223	78.425		58.2	45.1
	224	78.425		58.3	45.2
	225	77		58.4	45.3
	226	79.175		58.5	45.4
	227	78.6		58.6	45.5
	228	79.35		58.7	45.6
	229	79.5		58.8	45.7
	230	78.6		58.9	45.8
	251	80.8625		56	45.9
	252	79.35		56.1	46
	253	79.35		56.2	46.1
	254	78.75		56.3	46.12
	255	79.175		56.4	46.16
	256	78.6		56.5	46.19
	257	79.175		56.6	46.2
	258	80.25		56.7	46.25
	259	78.425		56.8	46.3
	260	80.3625		56.9	46.35
	281	81.25		60	46.41
	282	79.175		60.1	46.46
	283	79.175		60.2	46.53
	284	79.35		60.3	46.58
	285	79.35		60.4	46.8
	286	81.5875		60.5	46.9
	287	78.425		60.6	46.96
	288	80.675		60.7	46.98
	289	80.9875		60.8	47
	290	81.4		60.9	47.1
	311	79.9		61	47.2
	312	80.675		62	49.7092
	313	80.0625		63	49.6667
	314	80.4625		64	49.8227
	315	80.675		65	50.383
	316	82.4		66	50.3972
	317	80.9875		67	50.7305
	318	80.8625		68	51.078
	319	79.9		69	51.3546
	320	81.5875		70	51.4255
	341	80.675		71	51.9787
	342	82.4		72	51.9787
	343	81.775		73	51.7021
	344	81.775		74	51.8298
	345	81.5875		75	52.156
	346	80.8625		76	52.3972
	347	80.675		77	52.6099
	348	80.675		78	52.3617
	349	80.675		79	52.2908
	350	81.4		80	52.5106
	371	80.675		81	52.6738
	372	81.5875		82	52.8511
	373	80.0625		83	52.922
	374	81.4		84	53.0425
	375	81.25		85	53.3617
	376	80.0625		86	53.1277
	377	79.5		87	53.1489
	378	80.675		88	53.0284
	379	79.9		89	52.922
	380	81.25		90	53.0709
	401	80.9875		91	53.5461
	402	80.4625		92	53.3617
	403	81.775		93	52.9433
	404	80.8625		94	53.1489
	405	81.5875		95	53.383
	406	81.5875		96	53.461
	407	80.675		97	53.5603
	408	81.775		98	53.6596
	409	81.4		99	52.9433
	410	82.4		100	52.6099
	431	81.4		101	52.5248
	432	81.25		102	52.7305
	433	82.2125		103	52.7305
	434	82.2125		104	52.7163
	435	80.675		105	52.7163
	436	81.4		106	52.7943
	437	81.0875		107	52.7163
	438	80.4625		108	52.6454
	439	81.5875		109	52.7518
	440	79.9		110	52.773
	461	81.675		111	52.6312
	462	80.15		112	52.8794
	463	81.25		113	52.8936
	464	80.675		114	52.9575
	465	81.0875		115	52.6879
	466	81.0875		116	52.9858
	467	81.8625		117	52.9575
	468	81.4		118	53.0851
	469	82.2125		119	52.922
	470	80.15		120	53.0709
	491	81.8625		121	53.1489
	492	81.4		122	53.0425
	493	81.25		123	53.1064
	494	81.4		124	53.2411
	495	81.4		125	52.9858
	496	81.25		126	53.305
	497	81.0875		127	53.1915
	498	81.675		128	53.0284
	499	81.8625		129	53.1064
	500	81.25		130	53.2057
	521	82.0375		131	53.5603
	522	80.7625		132	53.7447
	523	82.4875		133	53.8085
	524	82.825		134	53.7447
	525	81.25		135	53.9433
	526	81.0875		136	54.2199
	527	82.675		137	54.1773
	528	82.0375		138	54.4894
	529	81.8625		139	54.4043
	530	81.25		140	54.8865
	551	81.8625		161	55.3475
	552	82.0375		162	55.1915
	553	81.4		163	55.1206
	554	80.3125		164	55.3475
	555	81.675		165	55.4255
	556	80.3125		166	55.4823
	557	81.0875		167	55.5035
	558	83.6375		168	55.4255
	559	81.8625		169	55.4823
	560	81.8625		170	55.5035
	581	82.0375		191	55.7376
	582	81.8625		192	55.6241
	583	83.2875		193	55.4255
	584	82.3375		194	55.6525
	585	82.825		195	55.5532
	586	81.675		196	55.4397
	587	81.8625		197	55.5319
	588	83.2875		198	55.5532
	589	82.3375		199	55.4823
	590	82.0375		200	55.5816
	611	81.8625		221	56.0425
	612	82.825		222	55.9433
	613	81.8625		223	56.1631
	614	82.4875		224	56.5603
	615	82.675		225	56.3192
	616	80.95		226	56.2766
	617	82.675		227	56.3688
	618	82.825		228	56.3192
	619	82.675		229	56.4184
	620	82.675		230	56.2979
	641	81.525		251	56.461
	642	81.675		252	56.6312
	643	82.675		253	56.6312
	644	81.525		254	56.6312
	645	82.4875		255	56.5603
	646	82.825		256	56.5745
	647	81.8625		257	56.6312
	648	82.675		258	56.7234
	649	81.675		259	56.7092
	650	81.8625		260	56.5177
	671	83.6375		281	56.8723
	672	81.8625		282	56.922
	673	83.2875		283	56.9433
	674	81.25		284	57.1277
	675	82.675		285	57.1135
	676	81.8625		286	57.0213
	677	81.525		287	56.8511
	678	82.3375		288	56.8014
	679	82.4875		289	57.0213
	680	81.525		290	56.9858
	701	82.3375		311	57.234
	702	80.7625		312	57.234
	703	81.1625		313	57.3475
	704	84.275		314	57.3121
	705	82.15		315	57.4752
	706	82.4875		316	57.2766
	707	82.4875		317	57.3475
	708	81.675		318	57.2766
	709	81.525		319	57.1277
	710	80.95		320	57.2624
	731	81.35		341	57.5319
	732	82.3375		342	57.4752
	733	80.7625		343	57.5957
	734	83.125		344	57.5461
	735	80.95		345	57.6241
	736	82.95		346	57.695
	737	83.125		347	57.695
	738	82.3375		348	57.5319
	739	82.4875		349	57.6738
	740	81.525		350	57.5957
	761	82.3375		371	57.7447
	762	81.35		372	57.7872
	763	82.15		373	57.9858
	764	83.775		374	57.9078
	765	80.3625		375	57.9078
	766	81.9375		376	57.9645
	767	82.3375		377	58.0709
	768	82.4875		378	57.9858
	769	82.3375		379	58.0709
	770	83.125		380	57.9078
	791	82.775		401	57.9433
	792	82.775		402	58.2128
	793	82.95		403	57.9433
	794	83.125		404	58.0922
	795	83.4625		405	57.9645
	796	82.775		406	57.9858
	797	82.15		407	58.2624
	798	82.15		408	58.0142
	799	82.95		409	58.0142
	800	82.3375		410	57.9858
	821	84.125		431	58.1418
	822	82.3375		432	58.0922
	823	83.95		433	58.1631
	824	82.15		434	58.0142
	825	82.95		435	58.2128
	826	83.95		436	58.3404
	827	83.775		437	58.461
	828	83.95		438	58.1631
	829	81.9375		439	58.1631
	830	83.125		440	58.305
	851	82.95		461	58.3404
	852	82.775		462	58.4894
	853	82.95		463	58.3617
	854	82.95		464	58.3404
	855	82.15		465	58.5177
	856	83.95		466	58.5957
	857	83.775		467	58.5674
	858	83.775		468	58.4113
	859	83.2375		469	58.3404
	860	82.95		470	58.539
	881	83.125		491	58.4894
	882	83.5875		492	58.3972
	883	81.7875		493	58.4894
	884	82.95		494	58.5674
	885	84.575		495	58.4894
	886	82.95		496	58.539
	887	84.575		497	58.6454
	888	84.425		498	58.6454
	889	83.95		499	58.5177
	890	82.775		500	58.6099
	911	83.775		521	58.6454
	912	83.775		522	58.7518
	913	83.95		523	58.7518
	914	84.425		524	58.7163
	915	83.95		525	58.7163
	916	83.95		526	58.7518
	917	82.775		527	58.7163
	918	83.95		528	58.9504
	919	82.775		529	58.9504
	920	83.5875		530	58.6099
	941	84.425		551	58.9716
	942	82.6125		552	58.9504
	943	83.5875		553	58.8723
	944	82.15		554	59.0213
	945	83.95		555	58.9504
	946	85.2625		556	58.9504
	947	83.4		557	58.844
	948	83.5875		558	58.8723
	949	83.775		559	58.9716
	950	82.775		560	59
	971	82.775		581	59.0496
	972	85.45		582	59.0709
	973	83.95		583	59.1206
	974	84.425		584	58.9716
	975	83.4		585	59.0213
	976	84.575		586	59.0496
	977	84.575		587	58.9716
	978	84.425		588	59.2057
	979	84.225		589	59.1206
	980	84.425		590	59.1206
	1001	84.425		611	59.1206
	1002	84.425		612	59.3121
	1003	85.2625		613	59.1773
	1004	84.575		614	59.227
	1005	84.425		615	59.3546
	1006	84.425		616	59.0709
	1007	81.7875		617	59.3121
	1008	83.775		618	59.156
	1009	82.95		619	59.227
	1010	83.775		620	59.227
	1031	84.425		641	59.4326
	1032	84.0875		642	59.3546
	1033	84.425		643	59.461
	1034	82.775		644	59.5106
	1035	83.775		645	59.4043
	1036	84.425		646	59.4043
	1037	84.425		647	59.4326
	1038	84.225		648	59.2766
	1039	84.225		649	59.1773
	1040	84.225		650	59.2624
	1061	86.125		671	59.539
	1062	83.4		672	59.5603
	1063	84.0875		673	59.4043
	1064	84.225		674	59.3546
	1065	84.9125		675	59.4043
	1066	83.9125		676	59.539
	1067	85.95		677	59.539
	1068	83.4		678	59.461
	1069	85.05		679	59.3121
	1070	83.5875		680	59.461
	1091	85.2625		701	59.4326
	1092	83.9125		702	59.6383
	1093	84.575		703	59.695
	1094	85.05		704	59.695
	1095	85.05		705	59.5603
	1096	83.5875		706	59.6667
	1097	85.95		707	59.539
	1098	83.5875		708	59.8227
	1099	84.425		709	59.6667
	1100	85.05		710	59.6383
	1121	84.9125		731	59.9787
	1122	85.2625		732	60.1206
	1123	85.05		733	59.7447
	1124	84.0875		734	59.9291
	1125	85.05		735	59.8511
	1126	85.45		736	59.9291
	1127	84.225		737	59.773
	1128	85.45		738	59.8227
	1129	84.0875		739	60.0071
	1130	85.775		740	59.7943
	1151	85.95		761	59.9291
	1152	85.2625		762	59.9787
	1153	85.95		763	59.8723
	1154	84.0875		764	59.9007
	1155	85.05		765	59.8723
	1156	84.425		766	59.8227
	1157	84.0875		767	59.8723
	1158	85.05		768	60.0071
	1159	85.6125		769	59.9291
	1160	85.2625		770	59.7447
	1181	84.9125		791	60.0284
	1182	85.95		792	60.1418
	1183	84.225		793	60.0284
	1184	85.95		794	60.0284
	1185	84.225		795	60.1418
	1186	84.225		796	60.0284
	1187	84.0875		797	60.0284
	1188	86.65		798	60.0284
	1189	85.775		799	60.1986
	1190	85.775		800	60.1418
	1211	85.95		821	60.0922
	1212	86.65		822	60.1418
	1213	85.05		823	60.0071
	1214	85.2625		824	60.2482
	1215	85.95		825	59.9291
	1216	84.0875		826	60.1418
	1217	85.05		827	60.1418
	1218	85.775		828	60.1418
	1219	85.05		829	60.2979
	1220	85.95		830	60.1702
	1241	84.425		851	60.2482
	1242	83.05		852	60.1418
	1243	85.775		853	60.4043
	1244	85.05		854	60.1418
	1245	85.05		855	60.2766
	1246	84.75		856	60.2482
	1247	84.0875		857	60.4539
	1248	84.9125		858	60.3759
	1249	84.0875		859	60.2482
	1250	84.0875		860	60.4894
	1271	84.75		881	60.4894
	1272	84.225		882	60.4894
	1273	85.775		883	60.4397
	1274	84.0875		884	60.3759
	1275	85.775		885	60.4894
	1276	86.125		886	60.4539
	1277	87.8875		887	60.4397
	1278	84.9125		888	60.3546
	1279	84.9125		889	60.5957
	1280	86.65		890	60.5957
	1301	85.775		911	60.539
	1302	86.125		912	60.6808
	1303	86.65		913	60.539
	1304	84.75		914	60.7305
	1305	85.2625		915	60.539
	1306	86.2875		916	60.5957
	1307	84.0875		917	60.5957
	1308	86.65		918	60.695
	1309	85.05		919	60.4397
	1310	85.2625		920	60.4397
	1331	85.775		941	60.8085
	1332	86.825		942	60.9645
	1333	85.45		943	60.8369
	1334	85.6125		944	60.9433
	1335	84.225		945	60.695
	1336	84.9125		946	60.8085
	1337	87.175		947	60.9645
	1338	84.5625		948	60.695
	1339	84.75		949	60.695
	1340	84.9125		950	60.8369
	1361	83.9125		971	61
	1362	84.0875		972	60.9433
	1363	84.9125		973	60.9433
	1364	84.75		974	60.8369
	1365	84.5625		975	60.8369
	1366	85.95		976	60.9149
	1367	87.375		977	60.7872
	1368	84.75		978	60.9433
	1369	84.0875		979	61.0496
	1370	86.825		980	60.9645
	1391	85.45		1001	60.8865
	1392	86.4625		1002	60.8653
	1393	84.75		1003	61.1418
	1394	87.2		1004	61.1064
	1395	85.6125		1005	60.9645
	1396	85.775		1006	60.8085
	1397	85.775		1007	61.1418
	1398	87.2		1008	60.9433
	1399	87.2		1009	60.8865
	1400	85.775		1010	60.9645
	1421	85.775		1031	61.0709
	1422	85.6125		1032	61.2979
	1423	85.95		1033	61.1064
	1424	86.825		1034	61.0709
	1425	86.65		1035	61.2411
	1426	85.6125		1036	61
	1427	85.6125		1037	61.156
	1428	87.5375		1038	61.156
	1429	85.6125		1039	61.0496
	1430	86.4625		1040	61.0709
	1451	86.65		1061	61.2411
	1452	85.6125		1062	61.156
	1453	86.4625		1063	61.2695
	1454	87.375		1064	61.1915
	1455	85.775		1065	61.1418
	1456	86.2875		1066	61.2979
	1457	88.0875		1067	61.2411
	1458	85.6125		1068	61.1418
	1459	86.2875		1069	61.2411
	1460	86.4625		1070	61.0496
	1481	85.775		1091	61.3192
	1482	88.2625		1092	61.3192
	1483	86.9875		1093	61.3759
	1484	86.4625		1094	61.4823
	1485	86.4625		1095	61.3546
	1486	87.5375		1096	61.2199
	1487	86.65		1097	61.2979
	1488	87.375		1098	61.2979
	1489	84.75		1099	61.1064
	1490	86.4625		1100	61.2979
	1511	87.375		1121	61.539
	1512	86.825		1122	61.539
	1513	87.2		1123	61.3759
	1514	88.2625		1124	61.3759
	1515	86.65		1125	61.3759
	1516	88.5875		1126	61.539
	1517	85.6125		1127	61.4255
	1518	88.425		1128	61.4043
	1519	89.35		1129	61.461
	1520	87.5375		1130	61.5106
	1541	87.5375		1151	61.3759
	1542	87.725		1152	61.3759
	1543	87.375		1153	61.6596
	1544	86.4625		1154	61.5106
	1545	88.425		1155	61.6596
	1546	86.65		1156	61.539
	1547	89.35		1157	61.539
	1548	87.375		1158	61.6738
	1549	89.35		1159	61.7589
	1550	88.425		1160	61.539
	1571	86.825		1181	61.6241
	1572	87.2		1182	61.7092
	1573	87.375		1183	61.6738
	1574	87.5375		1184	61.7589
	1575	87.375		1185	61.6596
	1576	86.825		1186	61.7589
	1577	87.5375		1187	61.6241
	1578	87.725		1188	61.6241
	1579	87.725		1189	61.7092
	1580	86.825		1190	61.6241
	1601	86.2875		1211	61.8936
	1602	87.5375		1212	61.9645
	1603	87.5375		1213	61.6596
	1604	88.425		1214	62.0142
	1605	88.5875		1215	61.7092
	1606	88.425		1216	61.8936
	1607	87.375		1217	61.7376
	1608	88.2625		1218	61.9645
	1609	85.775		1219	61.7092
	1610	87.375		1220	61.7872
	1631	87.2		1241	61.7589
	1632	86.65		1242	61.7872
	1633	87.375		1243	61.9291
	1634	87.375		1244	62.0425
	1635	88.5875		1245	61.6596
	1636	87.375		1246	61.8936
	1637	87.5375		1247	61.8369
	1638	86.4625		1248	61.9645
	1639	86.65		1249	61.7589
	1640	86.2875		1250	61.7589
	1661	87.5375		1271	62.0142
	1662	88.0875		1272	62.0425
	1663	87.5375		1273	61.8936
	1664	88.2625		1274	61.9291
	1665	87.5375		1275	62.0425
	1666	87.5375		1276	62.0922
	1667	87.375		1277	61.8936
	1668	87.375		1278	62.0142
	1669	87.375		1279	62.1277
	1670	87.2		1280	62.0142
	1691	88.0875		1301	62.0425
	1692	90.3		1302	62.0638
	1693	87.2		1303	62.0142
	1694	88.825		1304	62.0638
	1695	89		1305	62.1277
	1696	89.175		1306	62.0142
	1697	86.2875		1307	62.2411
	1698	87.2		1308	62.0638
	1699	88.2625		1309	62.1277
	1700	90.3		1310	61.9787
	1721	88.2625		1331	62.1773
	1722	88.0875		1332	62.0638
	1723	89.175		1333	62.3262
	1724	89.95		1334	62.3404
	1725	86.4625		1335	62.3262
	1726	88.2625		1336	62.2624
	1727	87.5375		1337	62.1773
	1728	87.2		1338	62.1773
	1729	87.5375		1339	62.2908
	1730	87.9		1340	62.2908
	1751	88.2625		1361	62.4255
	1752	87.725		1362	62.4894
	1753	86.2875		1363	62.4894
	1754	87.5375		1364	62.4539
	1755	88.2625		1365	62.2908
	1756	88.425		1366	62.3262
	1757	89.175		1367	62.3404
	1758	87.2		1368	62.4043
	1759	87.375		1369	62.4539
	1760	89.175		1370	62.6028
	1781	86.9875		1391	62.4043
	1782	88.2625		1392	62.5248
	1783	86.2875		1393	62.3759
	1784	89.175		1394	62.3404
	1785	87.375		1395	62.5248
	1786	89.35		1396	62.5248
	1787	88.425		1397	62.539
	1788	88.0875		1398	62.3759
	1789	87.5375		1399	62.6312
	1790	88.2625		1400	62.5745
	1811	88.425		1421	62.5248
	1812	88.0875		1422	62.5745
	1813	88.0875		1423	62.2908
	1814	87.375		1424	62.8369
	1815	88.425		1425	62.8511
	1816	88.5875		1426	62.539
	1817	88.2625		1427	62.7376
	1818	90.9		1428	62.6879
	1819	87.375		1429	62.6028
	1820	88.0875		1430	62.4539
	1841	87.375		1451	62.539
	1842	87.2		1452	62.6879
	1843	89		1453	63.0851
	1844	88.0875		1454	62.6879
	1845	88.0875		1455	62.5745
	1846	89		1456	62.7376
	1847	90.1125		1457	62.773
	1848	88.0875		1458	62.6525
	1849	89		1459	62.6028
	1850	88.425		1460	62.7376
	1871	89		1481	62.9645
	1872	86.9875		1482	62.8865
	1873	89.175		1483	62.9504
	1874	89.7625		1484	62.8014
	1875	86.2875		1485	63.0496
	1876	88.825		1486	62.8369
	1877	87.375		1487	62.9645
	1878	88.825		1488	62.8369
	1879	89.7625		1489	62.7234
	1880	88.825		1490	62.8369
	1901	87.375		1511	62.9504
	1902	88.0875		1512	62.9504
	1903	87.2		1513	62.9645
	1904	89.175		1514	62.9504
	1905	90.1125		1515	62.9645
	1906	90.1125		1516	63.0851
	1907	89.95		1517	62.9645
	1908	89.4125		1518	62.8369
	1909	88.45		1519	62.773
	1910	89		1520	62.9645
	1931	89		1541	63.0851
	1932	88.825		1542	63.1986
	1933	89.95		1543	63.4043
	1934	88.0875		1544	63.3475
	1935	89		1545	63.1986
	1936	87.7375		1546	63.234
	1937	87.2		1547	63.1986
	1938	87.9		1548	63.0851
	1939	88.2625		1549	63.0496
	1940	89.7625		1550	62.9504
	1961	89.175		1571	63.1631
	1962	89.175		1572	63.1986
	1963	88.2625		1573	63.1986
	1964	88.2625		1574	63.3121
	1965	89		1575	63.3121
	1966	87.9		1576	63.2979
	1967	87.2		1577	63.1135
	1968	88.0875		1578	63.4255
	1969	88.0875		1579	63.1986
	1970	92.025		1580	63.1986
	1991	88.0875		1601	63.6383
	1992	88.0875		1602	63.2979
	1993	89		1603	63.2624
	1994	87.9		1604	63.4043
	1995	88.825		1605	63.5745
	1996	89		1606	63.2624
	1997	87.9		1607	63.5745
	1998	90.7125		1608	63.4255
	1999	89		1609	63.2979
	2000	89		1610	63.4043
	2021	89.35		1631	63.4043
	2022	88.2625		1632	63.5177
	2023	87.7375		1633	63.7021
	2024	88.0875		1634	63.7021
	2025	89		1635	63.7021
	2026	89		1636	63.5745
	2027	88.0875		1637	63.461
	2028	87.9		1638	63.5745
	2029	89.175		1639	63.4043
	2030	90.1125		1640	63.5177
	2051	88.2625		1661	63.7801
	2052	89.35		1662	63.7163
	2053	89.175		1663	63.5745
	2054	89.175		1664	63.7021
	2055	88.2625		1665	63.6667
	2056	89		1666	63.5745
	2057	89		1667	63.7163
	2058	89.7625		1668	63.8156
	2059	89.95		1669	63.5745
	2060	89.95		1670	63.7163
	2081	89		1691	63.6667
	2082	89.95		1692	63.7801
	2083	89.7625		1693	63.7801
	2084	91.075		1694	63.7021
	2085	89		1695	63.9007
	2086	89.7625		1696	63.7163
	2087	89.175		1697	63.6667
	2088	86.9875		1698	63.8511
	2089	89		1699	63.7021
	2090	91.075		1700	63.7021
	2111	88.425		1721	63.8653
	2112	88.825		1722	64.0213
	2113	89.7625		1723	63.7801
	2114	89.7625		1724	63.9007
	2115	88.825		1725	63.8156
	2116	88.2625		1726	63.9291
	2117	89		1727	63.9291
	2118	89		1728	63.9007
	2119	88.825		1729	63.7518
	2120	89.7625		1730	63.7801
	2141	89.7625		1751	63.9645
	2142	89.7625		1752	63.9858
	2143	89		1753	64.2411
	2144	87.7375		1754	63.8653
	2145	90.3625		1755	64.2908
	2146	89		1756	64.2766
	2147	87.9		1757	63.7163
	2148	89.6		1758	64.1489
	2149	88.825		1759	63.9858
	2150	90.1125		1760	63.9858
	2171	89.6		1781	64.2128
	2172	89.6		1782	64.2128
	2173	90.5125		1783	64.3617
	2174	89.7625		1784	64.0426
	2175	89.4125		1785	63.9645
	2176	89		1786	64.2766
	2177	87.7375		1787	64.0213
	2178	89.7625		1788	64.0851
	2179	88.625		1789	64.2128
	2180	88.45		1790	64.383
	2201	89.95		1811	64.2766
	2202	88.45		1812	64.2766
	2203	90.5125		1813	64.2766
	2204	89.4125		1814	64.3262
	2205	88.825		1815	64.4184
	2206	87.7375		1816	64.0213
	2207	88.625		1817	64.4184
	2208	89.7625		1818	64.2766
	2209	88.2875		1819	64.5319
	2210	90.7125		1820	64.1773
	2231	89.4125		1841	64.2908
	2232	91.5125		1842	64.7518
	2233	87.9		1843	64.2766
	2234	88.625		1844	64.4184
	2235	88.45		1845	64.5957
	2236	90.5125		1846	64.383
	2237	89.6		1847	64.3617
	2238	88.625		1848	64.383
	2239	88.625		1849	64.5319
	2240	88.2875		1850	64.6596
	2261	89.6		1871	64.5674
	2262	88.625		1872	64.6312
	2263	88.45		1873	64.5957
	2264	89.4125		1874	64.7518
	2265	90.5125		1875	64.4823
	2266	88.2875		1876	64.5957
	2267	88.625		1877	64.7518
	2268	88.625		1878	64.6312
	2269	89.7625		1879	64.7234
	2270	89.6		1880	64.8014
	2291	89.4125		1901	64.7518
	2292	90.5125		1902	64.7518
	2293	89.6		1903	64.9291
	2294	91.5125		1904	64.9291
	2295	90.5125		1905	65.0496
	2296	91.875		1906	64.8014
	2297	90.7125		1907	64.7518
	2298	90.7125		1908	64.9291
	2299	86.825		1909	64.7872
	2300	90.5125		1910	64.7872
	2321	89.7625		1931	64.9291
	2322	88.825		1932	65.0851
	2323	88.825		1933	64.7234
	2324	89.7625		1934	64.9291
	2325	89.95		1935	64.6596
	2326	89.7625		1936	64.9574
	2327	89.7625		1937	64.9574
	2328	89		1938	64.8014
	2329	89.7625		1939	64.6596
	2330	90.3625		1940	64.9291
	2351	88.825		1961	65.0851
	2352	89.6		1962	64.9574
	2353	88.825		1963	64.9574
	2354	89.6		1964	65.0496
	2355	90.175		1965	64.9929
	2356	87.9		1966	64.7872
	2357	88.45		1967	64.6879
	2358	89.6		1968	65.0496
	2359	89.4125		1969	64.9574
	2360	88.625		1970	64.9291
	2381	90.3625		1991	65.1206
	2382	90.3625		1992	65.0851
	2383	89.6		1993	65.0851
	2384	89.7625		1994	65.1206
	2385	89.7625		1995	65.1206
	2386	88.825		1996	64.9929
	2387	90.5125		1997	65.0496
	2388	88.2875		1998	64.9929
	2389	90.975		1999	65.1844
	2390	89.4125		2000	65.1986
	2411	88.625		2021	65.234
	2412	89.4125		2022	65.1489
	2413	89		2023	65.1489
	2414	89.7625		2024	65.2624
	2415	88.825		2025	65.2979
	2416	89.6		2026	65.1489
	2417	90.5125		2027	64.9929
	2418	90.5125		2028	65.0284
	2419	90.3625		2029	65.3901
	2420	89.4125		2030	65.1489
	2441	92.3125		2051	65.0851
	2442	90.3625		2052	65.1844
	2443	91.6875		2053	65.4539
	2444	90.9		2054	65.1986
	2445	90.9		2055	65.1844
	2446	90.7125		2056	65.3546
	2447	90.7125		2057	65.4823
	2448	89		2058	65.1844
	2449	90.1125		2059	65.4184
	2450	90.7125		2060	65.4184
	2471	93.05		2081	65.4539
	2472	90.5125		2082	65.4184
	2473	91.5125		2083	65.3546
	2474	90.7125		2084	65.3546
	2475	91.6875		2085	65.1986
	2476	92.6875		2086	65.5106
	2477	90.7125		2087	65.4823
	2478	88.825		2088	65.3546
	2479	90.7125		2089	65.0851
	2480	89.6		2090	65.5461
	2501	91.5125		2111	65.5106
	2502	90.3625		2112	65.5106
	2503	90.3625		2113	65.5106
	2504	90.7125		2114	65.6383
	2505	92.1375		2115	65.4823
	2506	91.5125		2116	65.7589
	2507	93.3375		2117	65.6028
	2508	91.5125		2118	65.6667
	2509	91.325		2119	65.5106
	2510	92.3125		2120	65.234
	2531	93.3375		2141	65.8936
	2532	90.5125		2142	65.9504
	2533	92.3125		2143	65.7589
	2534	92.55		2144	65.6383
	2535	92.3125		2145	65.9149
	2536	89.7625		2146	65.7589
	2537	91.5125		2147	65.8227
	2538	89.6		2148	65.7589
	2539	90.5125		2149	65.8936
	2540	90.3625		2150	65.4539
	2561	94.5375		2171	65.7943
	2562	91.325		2172	65.9149
	2563	91.1375		2173	65.8936
	2564	92.55		2174	65.6383
	2565	94.35		2175	66.1773
	2566	92.3125		2176	65.6028
	2567	91.325		2177	65.7376
	2568	90.7125		2178	65.8936
	2569	92.55		2179	65.7376
	2570	91.5125		2180	65.4539
	2591	91.6875		2201	65.8582
	2592	91.5125		2202	65.9929
	2593	90.3625		2203	65.9929
	2594	91.6875		2204	65.6667
	2595	92.55		2205	65.8227
	2596	91.5125		2206	65.7021
	2597	92.55		2207	65.8582
	2598	92.3125		2208	65.8582
	2599	91.875		2209	65.9929
	2600	90.7125		2210	65.8227
	2621	92.6875		2231	65.9929
	2622	92.3125		2232	65.8227
	2623	92.3125		2233	66.0851
	2624	91.5125		2234	65.8227
	2625	88.625		2235	66.1773
	2626	91.325		2236	66.305
	2627	93.4875		2237	66.1489
	2628	91.6875		2238	65.9149
	2629	91.5125		2239	65.9504
	2630	90.7125		2240	66.2482
	2651	91.6875		2261	65.7021
	2652	91.6875		2262	65.9929
	2653	93.675		2263	65.9929
	2654	92.55		2264	66.1206
	2655	92.1375		2265	66.2482
	2656	93.3375		2266	66.1773
	2657	93.675		2267	66.0213
	2658	91.5125		2268	66.0213
	2659	90.5125		2269	66.1489
	2660	91.325		2270	66.2695
	2681	92.55		2291	66.2695
	2682	91.325		2292	66.5674
	2683	93.3375		2293	66.2695
	2684	92.3125		2294	66.0213
	2685	92.3125		2295	66.1773
	2686	91.95		2296	66.2695
	2687	93.4875		2297	66.2695
	2688	91.325		2298	66.1489
	2689	92.3125		2299	66.2695
	2690	92.3125		2300	66.2695
	2711	92.1375		2321	66.305
	2712	93.3375		2322	66.2482
	2713	92.3125		2323	66.2482
	2714	91.5125		2324	66.2482
	2715	90.3625		2325	66.2482
	2716	90.5125		2326	66.5674
	2717	93.15		2327	66.5319
	2718	92.3125		2328	66.5319
	2719	94.5375		2329	66.4752
	2720	92.3125		2330	66.4043
	2741	92.975		2351	66.2695
	2742	91.1375		2352	66.2482
	2743	92.3125		2353	66.5319
	2744	92.1375		2354	66.6596
	2745	92.3125		2355	66.5036
	2746	92.3125		2356	66.2128
	2747	91.6875		2357	66.4752
	2748	92.55		2358	66.5036
	2749	93.3375		2359	66.4043
	2750	92.3125		2360	66.2128
	2771	94.35		2381	66.5036
	2772	93.4875		2382	66.6596
	2773	92.3125		2383	66.5957
	2774	91.325		2384	66.3688
	2775	90.175		2385	66.4043
	2776	93.15		2386	66.4043
	2777	92.3125		2387	66.4752
	2778	92.3125		2388	66.3688
	2779	92.3125		2389	66.3688
	2780	91.325		2390	66.2695
	2801	92.3125		2411	66.4397
	2802	92.1375		2412	66.5957
	2803	92.3125		2413	66.766
	2804	91.325		2414	66.6312
	2805	92.55		2415	66.4752
	2806	91.325		2416	66.766
	2807	91.95		2417	66.5957
	2808	92.55		2418	66.4043
	2809	91.5125		2419	66.5957
	2810	93.4875		2420	66.3333
	2831	91.6875		2441	66.5319
	2832	92.55		2442	66.4043
	2833	93.4875		2443	66.5957
	2834	92.55		2444	66.4752
	2835	92.6875		2445	66.5957
	2836	93.4875		2446	66.8582
	2837	91.5125		2447	66.5674
	2838	92.55		2448	66.5674
	2839	93.4875		2449	66.5674
	2840	93.3375		2450	67.0496
	2861	94.15		2471	66.8865
	2862	94.35		2472	66.8582
	2863	92.3125		2473	66.5674
	2864	94.5375		2474	66.922
	2865	92.3125		2475	66.6879
	2866	90.975		2476	66.5957
	2867	93.15		2477	66.8582
	2868	91.1375		2478	66.7943
	2869	92.3125		2479	66.8865
	2870	92.55		2480	66.4752
	2891	92.1375		2501	66.6312
	2892	93.3375		2502	66.8865
	2893	93.15		2503	67.0496
	2894	95.5375		2504	66.5957
	2895	93.3375		2505	66.6879
	2896	91.325		2506	66.4752
	2897	92.975		2507	66.8865
	2898	91.5125		2508	66.9504
	2899	93.4875		2509	66.766
	2900	92.55		2510	66.766
	2921	91.95		2531	66.8865
	2922	93.15		2532	66.8865
	2923	91.1375		2533	66.766
	2924	90.3625		2534	66.8582
	2925	93.3375		2535	66.766
	2926	92.975		2536	66.8865
	2927	92.55		2537	67.0284
	2928	91.95		2538	67.0284
	2929	93.3375		2539	67.1489
	2930	93.3375		2540	66.766
	2951	92.55		2561	66.9504
	2952	93.15		2562	67.2482
	2953	91.95		2563	66.7943
	2954	93.15		2564	66.922
	2955	92.7875		2565	66.9504
	2956	92.1375		2566	67.0496
	2957	91.95		2567	66.9504
	2958	91.6875		2568	66.9929
	2959	92.1375		2569	67.1206
	2960	93.15		2570	67.1489
	2981	93.15		2591	67.3191
	2982	94		2592	67.227
	2983	91.325		2593	66.8582
	2984	93.15		2594	67.0284
	2985	92.975		2595	67.1489
	2986	92.1375		2596	67.0496
	2987	92.1375		2597	67.227
	2988	95.1875		2598	67.3191
	2989	92.1375		2599	66.8865
	2990	93.15		2600	67.0284
	3011	92.3125		2621	66.766
	3012	92.65		2622	66.9504
	3013	92.1375		2623	66.8865
	3014	94.15		2624	67.0851
	3015	92.6875		2625	67.0496
	3016	93.4875		2626	66.7234
	3017	91.7625		2627	66.5957
	3018	92.1375		2628	67.0496
	3019	93.3375		2629	66.8865
	3020	92.3125		2630	66.7234
	3041	94.35		2651	67.2482
	3042	92.1375		2652	66.8865
	3043	93.3375		2653	67.2837
	3044	93.3375		2654	67.1915
	3045	94.15		2655	67.227
	3046	92.3125		2656	67.3546
	3047	90.3625		2657	67.227
	3048	93.15		2658	66.9929
	3049	92.1375		2659	67.1489
	3050	92.3125		2660	67.1489
	3071	93.4875		2681	67.4255
	3072	92.1375		2682	67.227
	3073	93.15		2683	67.1915
	3074	93.3375		2684	67.0284
	3075	91.5125		2685	66.9929
	3076	92.3125		2686	67.3546
	3077	93.3375		2687	66.8865
	3078	93.3375		2688	67.1915
	3079	94.15		2689	67.4823
	3080	94.15		2690	67.3191
	3101	93.3375		2711	67.4823
	3102	93.3375		2712	67.3546
	3103	94		2713	67.3546
	3104	93.4875		2714	67.3546
	3105	91.7625		2715	67.1489
	3106	93.15		2716	67.6241
	3107	91.5125		2717	67.1489
	3108	92.975		2718	67.1915
	3109	91.1375		2719	67.4823
	3110	92.975		2720	67.4823
	3131	93.875		2741	67.2837
	3132	92.1375		2742	67.3191
	3133	93.3375		2743	67.1489
	3134	93.15		2744	67.3191
	3135	94.35		2745	67.0851
	3136	94.15		2746	66.8298
	3137	93.4875		2747	67.5887
	3138	92.3125		2748	67.5887
	3139	95.3875		2749	67.5887
	3140	92.3125		2750	67.5532
	3161	95.3875		2771	67.5248
	3162	91.325		2772	67.4823
	3163	92.3125		2773	67.3191
	3164	93.15		2774	67.4255
	3165	93.3375		2775	67.6596
	3166	92.1375		2776	67.2837
	3167	94.35		2777	67.6241
	3168	95.1875		2778	67.4468
	3169	92.975		2779	67.4255
	3170	91.95		2780	67.4468
	3191	93.15		2801	67.7305
	3192	93.775		2802	67.695
	3193	92.3125		2803	67.695
	3194	93.15		2804	67.695
	3195	92.3125		2805	67.5532
	3196	92.1375		2806	67.8298
	3197	95.1875		2807	67.8298
	3198	94.15		2808	67.5248
	3199	94.15		2809	67.7305
	3200	94.35		2810	67.8298
	3221	96.2375		2831	67.7518
	3222	93.4875		2832	67.9929
	3223	94.15		2833	67.7305
				2834	67.8936
				2835	67.8582
				2836	67.9645
				2837	67.9929
				2838	67.8582
				2839	67.7305
				2840	67.8936
				2861	67.9929
				2862	67.9929
				2863	67.9362
				2864	67.8582
				2865	68.0213
				2866	67.9645
				2867	67.9645
				2868	67.8298
				2869	67.7518
				2870	67.8298
				2891	68.0993
				2892	67.9362
				2893	68.0638
				2894	68.0638
				2895	67.9362
				2896	67.9362
				2897	68.0638
				2898	68.2624
				2899	67.8936
				2900	68.0213
				2921	68.305
				2922	68.1702
				2923	68.3404
				2924	68.4752
				2925	68.5177
				2926	67.9929
				2927	68.4468
				2928	68.5532
				2929	68.2057
				2930	68.3404
				2951	68.4752
				2952	68.305
				2953	68.2411
				2954	68.617
				2955	68.5745
				2956	68.4468
				2957	68.305
				2958	68.5745
				2959	68.3404
				2960	68.5177
				2981	68.9645
				2982	68.5177
				2983	68.4468
				2984	68.5177
				2985	68.6525
				2986	68.3404
				2987	68.617
				2988	68.6525
				2989	68.7234
				2990	68.3404
				3011	68.5745
				3012	68.7234
				3013	68.4468
				3014	68.8582
				3015	68.9078
				3016	68.7589
				3017	68.7234
				3018	68.8014
				3019	69.0071
				3020	68.7234
				3041	68.6525
				3042	69.0071
				3043	68.8014
				3044	69.078
				3045	68.7589
				3046	68.7589
				3047	69.078
				3048	68.9078
				3049	69.078
				3050	68.9291
				3071	68.7589
				3072	68.9291
				3073	68.7589
				3074	68.9078
				3075	68.7234
				3076	69.1135
				3077	68.9078
				3078	68.9645
				3079	69.1135
				3080	68.7589
				3101	68.9291
				3102	69.1418
				3103	68.7589
				3104	69.078
				3105	69.078
				3106	69.1135
				3107	68.9645
				3108	69.1135
				3109	69.078
				3110	69.1135
				3131	69.078
				3132	68.9291
				3133	69.2199
				3134	69.0355
				3135	69.3262
				3136	69.2624
				3137	69.2624
				3138	69.2624
				3139	69.1135
				3140	69.2837
				3161	69.3262
				3162	69.3262
				3163	69.4326
				3164	69.1135
				3165	69.2837
				3166	69.4326
				3167	69.4326
				3168	69.1418
				3169	69.3262
				3170	69.4681
				3191	69.3262
				3192	69.3617
				3193	69.539
				3194	69.3262
				3195	69.539
				3196	69.5036
				3197	69.1844
				3198	69.4681
				3199	69.539
				3200	69.3617
				3241	69.8723
				3242	69.3262
				3243	69.8723
				3244	69.6525
				3245	69.5036
				3246	69.6809
				3247	69.6809
				3248	69.6525
				3249	69.6028
				3250	69.8298
				3271	70.1915
				3272	69.7305
				3273	69.539
				3274	69.6809
				3275	70.0142
				3276	70.0142
				3277	69.8723
				3278	69.8723
				3279	69.8723
				3280	69.6809
				3301	70.0922
				3302	69.9787
				3303	70.0922
				3304	69.8298
				3305	70.0922
				3306	70.0496
				3307	69.6525
				3308	69.9787
				3309	70.1631
				3310	70.1135
				3331	70.1631
				3332	69.8298
				3333	69.8298
				3334	70.1631
				3335	69.9433
				3336	70.4539
				3337	70.2624
				3338	69.8723
				3339	70.305
				3340	70.4964
				3361	70.4539
				3362	70.305
				3363	70.305
				3364	70.2624
				3365	70.1631
				3366	70.2624
				3367	70.305
				3368	70.0922
				3369	70.2411
				3370	70.2411
				3391	70.1135
				3392	70.305
				3393	70.7589
				3394	70.2624
				3395	70.3475
				3396	70.3475
				3397	70.3475
				3398	70.4964
				3399	70.3475
				3400	70.8298
				3421	70.1631
				3422	70.6879
				3423	70.3475
				3424	70.4539
				3425	70.6879
				3426	70.6454
				3427	70.7163
				3428	70.4964
				3429	70.6879
				3430	70.5248
				3451	70.6879
				3452	70.6454
				3453	70.6454
				3454	70.6879
				3455	70.6454
				3456	70.8014
				3457	70.6099
				3458	70.4539
				3459	70.4184
				3460	70.6099
				3481	70.5674
				3482	70.8298
				3483	70.7163
				3484	70.8014
				3485	70.7589
				3486	70.7589
				3487	70.5248
				3488	70.7589
				3489	70.6099
				3490	70.7589
				3511	70.9149
				3512	70.9149
				3513	70.9149
				3514	70.9504
				3515	70.5674
				3516	70.9504
				3517	70.7589
				3518	70.9504
				3519	70.8014
				3520	70.9149
				3541	71.1277
				3542	70.9504
				3543	70.9858
				3544	70.9149
				3545	70.9149
				3546	70.8014
				3547	71.1277
				3548	71.1064
				3549	71.1064
				3550	70.9504
				3571	70.9504
				3572	71.1277
				3573	70.9858
				3574	70.9858
				3575	70.9504
				3576	71.1277
				3577	71.1277
				3578	70.9858
				3579	70.9858
				3580	71.1064
				3601	70.9149
				3602	71.2837
				3603	70.8298
				3604	71.2837
				3605	71.4397
				3606	71.4397
				3607	71.0142
				3608	71.0142
				3609	71.2199
				3610	71.5177
				3631	71.2199
				3632	71.7447
				3633	71.5177
				3634	71.3262
				3635	71.2199
				3636	71.5603
				3637	71.1702
				3638	71.3617
				3639	71.3617
				3640	71.5177
				3661	71.3262
				3662	71.7447
				3663	71.2199
				3664	71.7163
				3665	71.8723
				3666	71.3617
				3667	71.5177
				3668	71.3617
				3669	71.5603
				3670	71.6738
				3691	71.4043
				3692	71.6312
				3693	71.5603
				3694	71.5177
				3695	71.8723
				3696	71.5177
				3697	71.5177
				3698	71.5177
				3699	71.7163
				3700	71.8298
				3721	71.4752
				3722	71.4752
				3723	71.6738
				3724	71.6738
				3725	71.5957
				3726	71.4752
				3727	71.6312
				3728	71.6312
				3729	71.2482
				3730	71.8298
				3751	71.7447
				3752	71.7872
				3753	71.5177
				3754	71.7872
				3755	71.7447
				3756	71.5957
				3757	71.9007
				3758	71.7872
				3759	71.7872
				3760	71.5603
				3781	71.7447
				3782	71.9433
				3783	71.8723
				3784	71.6738
				3785	71.8723
				3786	71.7447
				3787	72.2553
				3788	71.8298
				3789	71.9433
				3790	72.1418
				3811	71.9007
				3812	71.7163
				3813	71.7163
				3814	71.9433
				3815	71.6738
				3816	71.7163
				3817	71.9007
				3818	71.9007
				3819	72.4539
				3820	72.1418
				3841	72.2979
				3842	72.0993
				3843	71.7163
				3844	72.4255
				3845	72.2553
				3846	71.6738
				3847	71.8298
				3848	72.227
				3849	72.0993
				3850	72.227
				3871	71.9858
				3872	71.9858
				3873	72.1844
				3874	72.1844
				3875	71.9858
				3876	71.9858
				3877	72.2553
				3878	72.227
				3879	72.383
				3880	72.0284
				3901	72.4255
				3902	72.227
				3903	71.8723
				3904	72.383
				3905	72.227
				3906	72.4539
				3907	72.5816
				3908	72.227
				3909	72.0709
				3910	72.227
				3931	72.3404
				3932	72.2553
				3933	72.383
				3934	72.383
				3935	72.1418
				3936	72.383
				3937	71.9858
				3938	72.383
				3939	72.2553
				3940	72.4964
				3961	72.227
				3962	72.4255
				3963	72.0993
				3964	72.2553
				3965	72.4539
				3966	72.4539
				3967	72.0284
				3968	72.4539
				3969	72.5816
				3970	72.227
				3991	72.2553
				3992	72.227
				3993	72.5816
				3994	72.617
				3995	72.4539
				3996	72.539
				3997	72.383
				3998	72.539
				3999	72.383
				4000	72.5816
				4021	72.617
				4022	72.4255
				4023	72.2553
				4024	72.5816
				4025	72.7801
				4026	72.4539
				4027	72.7801
				4028	72.4539
				4029	72.4539
				4030	72.7376
				4051	72.383
				4052	72.227
				4053	72.7801
				4054	72.7376
				4055	72.227
				4056	72.5816
				4057	72.383
				4058	72.7376
				4059	72.227
				4060	72.227
				4081	72.2979
				4082	72.1418
				4083	72.1418
				4084	72.617
				4085	72.2979
				4086	72.539
				4087	72.4539
				4088	72.617
				4089	72.4539
				4090	72.4539
				4111	72.4539
				4112	72.4539
				4113	72.5816
				4114	72.4255
				4115	72.7021
				4116	72.1418
				4117	72.539
				4118	72.3404
				4119	72.6596
				4120	72.383
				4141	72.3404
				4142	72.5816
				4143	72.5816
				4144	72.5816
				4145	73.1064
				4146	72.6596
				4147	72.539
				4148	72.4964
				4149	72.8582
				4150	72.6596
				4171	72.8156
				4172	72.7801
				4173	72.617
				4174	72.617
				4175	72.7021
				4176	72.6596
				4177	72.8582
				4178	72.383
				4179	72.8582
				4180	72.5816
				4201	72.9078
				4202	72.7801
				4203	72.6596
				4204	72.6596
				4205	72.8156
				4206	73.0284
				4207	73.0284
				4208	72.7801
				4209	72.9929
				4210	72.9078
				4231	73.3972
				4232	72.9504
				4233	72.7801
				4234	72.7376
				4235	72.7376
				4236	73.1915
				4237	73.1489
				4238	72.9078
				4239	73.1915
				4240	72.9504
				4261	73.0638
				4262	72.9929
				4263	72.9504
				4264	72.9078
				4265	73.2695
				4266	72.7021
				4267	72.9504
				4268	72.9078
				4269	72.9078
				4270	73.3546
				4291	73.3972
				4292	72.9929
				4293	72.9929
				4294	73.1489
				4295	72.9504
				4296	73.1489
				4297	73.3546
				4298	73.1489
				4299	73.1489
				4300	72.7801
				4321	73.3121
				4322	72.9078
				4323	73.2695
				4324	73.4752
				4325	73.0638
				4326	73.1064
				4327	73.5177
				4328	73.1489
				4329	73.1064
				4330	73.1064
				4351	72.9929
				4352	73.6028
				4353	73.1915
				4354	73.3546
				4355	73.5177
				4356	73.5603
				4357	72.7376
				4358	73.1489
				4359	73.7305
				4360	73.5177
				4381	73.2695
				4382	73.2695
				4383	73.4752
				4384	73.5177
				4385	73.6383
				4386	73.4752
				4387	73.3121
				4388	73.3121
				4389	73.4752
				4390	73.3121
				4411	73.4752
				4412	73.6809
				4413	73.6809
				4414	73.3121
				4415	73.6809
				4416	73.4752
				4417	73.6809
				4418	73.5177
				4419	73.3121
				4420	73.4752
				4441	73.9787
				4442	73.8582
				4443	73.6809
				4444	73.6809
				4445	73.5177
				4446	73.7305
				4447	73.9362
				4448	73.3546
				4449	73.7305
				4450	73.3972
				4471	73.8582
				4472	73.8936
				4473	73.8936
				4474	73.9362
				4475	73.8936
				4476	73.773
				4477	73.3972
				4478	73.5177
				4479	73.8936
				4480	73.6028
				4501	73.8936
				4502	73.6809
				4503	73.8936
				4504	73.7305
				4505	73.9787
				4506	73.5177
				4507	73.5177
				4508	73.3546
				4509	73.773
				4510	73.7305
				4531	73.8936
				4532	73.9362
				4533	73.7305
				4534	73.9787
				4535	74.3475
				4536	74.0993
				4537	73.773
				4538	73.773
				4539	73.8156
				4540	73.5177
				4561	73.6028
				4562	74.0213
				4563	73.8156
				4564	74.0213
				4565	73.8156
				4566	74.0213
				4567	73.6809
				4568	74.0993
				4569	73.773
				4570	74.0213
				4591	73.6028
				4592	73.6028
				4593	73.773
				4594	74.0638
				4595	73.9787
				4596	74.0213
				4597	73.9362
				4598	73.773
				4599	73.9787
				4600	74.1844
				4621	73.773
				4622	74.3972
				4623	74.1844
				4624	73.9787
				4625	74.0213
				4626	74.3475
				4627	74.0213
				4628	74.227
				4629	73.9787
				4630	73.8156
				4651	74.227
				4652	74.0638
				4653	74.0638
				4654	74.0993
				4655	74.0993
				4656	73.8936
				4657	74.2695
				4658	73.9362
				4659	74.227
				4660	74.227
				4681	74.0638
				4682	74.6099
				4683	74.3972
				4684	74.3972
				4685	74.2695
				4686	74.3972
				4687	74.0638
				4688	74.0638
				4689	74.0213
				4690	74.0993
				4711	74.0638
				4712	74.227
				4713	74.2695
				4714	74.4397
				4715	74.4397
				4716	74.2695
				4717	74.3191
				4718	74.3191
				4719	73.9362
				4720	74.0638
				4741	74.1844
				4742	74.5248
				4743	74.1418
				4744	74.3191
				4745	74.1418
				4746	74.0993
				4747	74.0993
				4748	74.3191
				4749	74.4823
				4750	74.4823
				4771	74.6525
				4772	74.4823
				4773	74.6525
				4774	74.4823
				4775	74.6099
				4776	74.6099
				4777	74.4397
				4778	74.6525
				4779	74.3191
				4780	74.8511
				4801	74.2695
				4802	74.4397
				4803	74.6525
				4804	74.695
				4805	74.4397
				4806	74.2695
				4807	74.4823
				4808	74.4397
				4809	74.3191
				4810	74.3475
				4831	74.4397
				4832	74.695
				4833	74.6525
				4834	74.8085
				4835	74.4823
				4836	74.3191
				4837	75.0709
				4838	74.3191
				4839	74.3191
				4840	74.695
				4861	74.4397
				4862	74.4823
				4863	74.3191
				4864	74.4397
				4865	74.6525
				4866	74.3972
				4867	74.6525
				4868	74.5603
				4869	74.9362
				4870	74.7305
				4891	74.4397
				4892	74.6099
				4893	75.0355
				4894	74.3972
				4895	74.5603
				4896	74.9362
				4897	74.6525
				4898	74.3972
				4899	74.6099
				4900	74.7305
				4921	74.6099
				4922	74.8085
				4923	74.5248
				4924	74.773
				4925	75.1986
				4926	74.773
				4927	74.7305
				4928	74.5248
				4929	74.8085
				4930	74.695
				4951	74.773
				4952	75.0355
				4953	74.8936
				4954	74.8511
				4955	74.8511
				4956	74.8511
				4957	75.2482
				4958	74.8085
				4959	75.0709
				4960	75.0709
				4981	75.2908
				4982	75.2908
				4983	75.6809
				4984	75.0355
				4985	75.2482
				4986	75.2482
				4987	75.2482
				4988	75.4681
				4989	75.0709
				4990	75.4681
				5011	75.5106
				5012	75.5106
				5013	75.4681
				5014	75.6809
				5015	75.6809
				5016	75.6525
				5017	75.8227
				5018	75.6525
				5019	75.6525
				5020	75.4681
				5041	75.773
				5042	75.8227
				5043	75.5957
				5044	76.2695
				5045	75.8227
				5046	76.0355
				5047	76.0355
[truncated: 1,225 more rows]

## Sheet: Sheet2
		4.8		7.4
	Time ( Minute )	%Release=qt	Time ( Minute )	%Release=qt
	0	2.91641	0	1.85146
	1	44.9648	1	32.0156
	2	60.5438	2	48.685
	3	67.4723	3	53.745
	4	70.5055	4	63.4652
	5	76.5539	5	64.149
	6	81.5307	6	63.9175
	7	87.9758	7	76.4044
	8	90.7482	8	87.7446
	9	97.8852	9	92.8323
	10	100	10	99
	11	99.4301	11	97.2643
	12	98.7301	12	96.3
