# Supplementary material for: Effect of protocatechuic acid-layered double hydroxide nanoparticles on diethylnitrosamine/phenobarbital-induced hepatocellular carcinoma in mice
Source: PLoS One. 2019 May 29;14(5):e0217009. doi: 10.1371/journal.pone.0217009 (PMC6541272; doi:10.1371/journal.pone.0217009)
Supplement: S5 File — (XLSX) [file pone.0217009.s006.xlsx]

## Sheet: Group 1 ( Normal Control)
	Group 1
		Liver	Right liver	Kidney	lung	Spleen	Testis	Heart
	1	0.6947	0.1852	0.1745	0.1581	0.1068	0.1225	0.1182
	2	0.6883	0.283	0.1796	0.115	0.1015	0.1169	0.1274
	3	0.6843	0.3505	0.1577	0.124	0.084	0.1116	0.092
	4	0.7388	0.2241	0.21	0.18	0.1135	0.14	0.1215
	5	0.9313	0.2937	0.186	0.15	0.1026	0.119	0.1335
	6	0.5514	0.3847	0.1494	0.115	0.1305	0.1	0.1321
	7	0.8072	0.1872	0.1957	0.14	0.0946	0.08	0.127
	8	0.8117	0.2689	0.1184	0.148	0.1229	0.055	0.113
	average	0.7148	0.286867	0.1762	0.14035	0.10705	0.118333	0.120588
	stdev	0.128225	0.0742356	0.022873	0.0251529	0.016049	0.0131966	0.0154162
														Group 1 ( Normal Control)
														Group 2 (DEN/PB+Untreated)
														Group 3 (DEN/PB+DOX)
														Group 4 (DEN/PB+PCA-ZnAL)
														Group 5 (DEN/PB+ZnAl)

## Sheet: Group 2 (DEN PB+Untreated)
		Liver	Right liver	Kidney	lung	Spleen	Testis	Heart
	1	0.5203	0.1852	0.1049	0.0609	0.1014	0.0836	0.0697
	2	0.6947	0.283	0.1402	0.1082	0.0933	0.0996	0.0887
	3	0.6883	0.3505	0.1419	0.0867	0.0749	0.0893	0.0944
	4	0.6843	0.2241	0.1118	0.1884	0.2347	0.0922	0.0881
	5	0.7388	0.2937	0.1456	0.0933	0.0937	0.0911	0.0835
	6	0.9313	0.3847	0.1416	0.0545	0.0372	0.1288	0.1042
	7	0.5514	0.1872	0.1012	0.1668		0.3788
	8	0.8072	0.2689	0.1186	0.067		-0.067
	9	0.8117	0.2901	0.1491	0.1129		0.5385
	10	0.7912	0.2626	0.1173	0.1046		0.4648
	average	0.709617	0.286867	0.131	0.0986667	0.105867	0.0974333	0.0881
	stdev	0.123438	0.0742356	0.0188858	0.051066	0.0751233	0.0162085	0.0079484

## Sheet: Group 3 (DEN PB+DOX)
	Group 1
		Liver	Right liver	Kidney	lung	Spleen	Testis	Heart
	1	1.73	0.33	0.14	0.14	0.121	0.0011	0.0979
	2	1.73	0.7788	0.2212	0.19	0.1282	0.0518	0.11
	3	1.11	0.418	0.158	0.147	0.1128	0.0412	0.109
	4	1.1707	0.378	0.142	0.12	0.083	0.04	0.1262
	5	1.13	0.409	0.1334	0.3384	0.1032	0.043	0.107
	6	1.35	0.3985	0.1717	0.1021	0.0907	0.045	0.1125
	7	1.42	0.6093	0.1817	0.084		0.0446
	8	1.18	0.4231	0.1292	0.1102		-0.6625
	9	1.3492	0.612	0.196	0.069		0.0313
	10	0	0	0	0		0
	average	1.37012	0.45205	0.16105	0.172917	0.106483	0.0370167	0.110433
	stdev	0.237266	0.161155	0.0316379	0.0933241	0.0178936	0.00416205	0.00767255

## Sheet: Group 4 (DEN PB+PCA-ZnAL)
	Group 1
		Liver	Right liver	Kidney	lung	Spleen	Testis	Heart
	1	1.25	0.4	0.188	0.0433	0.0912	0.1145	0.1182
	2	1.2406	0.462	0.165	0.0776	0.0916	0.1188	0.11
	3	1.2428	0.5024	0.1905	0.1077	0.1194	0.1237	-0.0187
	4	1.324	0.3862	0.1588	0.0607	0.0998	0.0836	0.1134
	5	1.336	0.4978	0.1736	0.0609	0.1169	0.1094	0.2094
	6	1.35	0.5677	0.1846	0.0679	0.1088	0.119	0.12
	7	1.32	0.5941	0.1933	0.0921		0.0985
	8	1.3	0.6688	0.2231	0.0807		0.0897
	9	1.21	0.5743	0.1931	0.0828		0.1222
	10	1.2629	0.4021	0.1895	0.0857		0.1007
	Average	1.28363	0.50554	0.18595	0.07594	0.104617	0.10801	0.108717
	Stdev	0.0481535	0.0949471	0.0178049	0.0183365	0.0123253	0.0141569	0.0729561

## Sheet: Group 5 (DEN PB+ZnAl)
	Group 1
		Liver	Right liver	Kidney	lung	Spleen	Testis	Heart
	1	1.25	0.2083	0.1099	0.1588	0.0822	0.0819	0.0821
	2	1.2406	0.3228	0.1542	0.1893	0.1153	0.1129	0.1011
	3	1.2428	0.4237	0.1876	0.0857	0.1168	0.1078	0.1167
	4	1.324	0.3054	0.1162	0.1084	0.0789	0.0941	0.0784
	5	1.336	0.3019	0.1061	0.0888	0.0799	0.0798	0.0794
	6	1.35	0.3784	0.1616	0.1318	0.0844	0.0941	0.0976
	7	1.32	0.34	-0.1548	0.0834	0	0.2787	0
	8	1.3	0.3	-0.1148	0.0844	0	0.2777	0
	9	1.21	0.4372	0.2137	0.0483	0	0.762	0
	10	1.2629	0.7726	0.0756	-0.1709	0	1.1465	0
	average	1.28363	0.37903	0.139267	0.127133	0.0929167	0.0951	0.09255
	stdev	0.0466961	0.141289	0.0333238	0.0952764	0.0505694	0.0133301	0.0498609

## Sheet: Summary
		Liver	Right liver	Kidney	lung	Spleen	Testis	Heart
Group 1	average	0.7148	0.286867	0.1762	0.14035	0.10705	0.118333	0.120588
	stdev	0.128225	0.0742356	0.022873	0.0251529	0.016049	0.0131966	0.0154162
Group 2	average	0.709617	0.286867	0.131	0.0986667	0.105867	0.0974333	0.0881
	stdev	0.0123438	0.0742356	0.0188858	0.051066	0.0512329	0.0162085	0.0079484
Group 3	average	1.37012	0.45205	0.15105	0.172917	0.106483	0.0370167	0.110433
	stdev	0.0237266	0.0161155	0.0316379	0.0332409	0.0178936	0.00416205	0.00767255
Group 4	Average	1.28363	0.50554	0.18595	0.07594	0.104617	0.10801	0.108717
	Stdev	0.0481535	0.049471	0.0178049	0.0183365	0.0123253	0.0141569	0.0295611
Group 5	average	1.28363	0.37903	0.189267	0.127133	0.0929167	0.0951	0.09255
	stdev	0.0466961	0.0141289	0.01245	0.0527643	0.0172668	0.0133301	0.0143998
