# Supplementary material for: Effect of protocatechuic acid-layered double hydroxide nanoparticles on diethylnitrosamine/phenobarbital-induced hepatocellular carcinoma in mice
Source: PLoS One. 2019 May 29;14(5):e0217009. doi: 10.1371/journal.pone.0217009 (PMC6541272; doi:10.1371/journal.pone.0217009)
Supplement: S6 File — (XLS) [file pone.0217009.s007.xls]

## Sheet: TBARS
														y = 0.0023x + 0.0011
														R² = 0.9922
Concentration (MDA)														1556
				Average										x=((y-0.0011)/0.0011)
50	0.11	0.115	0.113	0.112667
25	0.065	0.067	0.059	0.0636667
10	0.028	0.029	0.031	0.0293333
5	0.012	0.014	0.01	0.012
2.5	0.004	0.002	0.004	0.00333333
1.25	0.003	0.002	0.001	0.002
0.65	0.002	0.002	0.001	0.00166667
0	0	0	0	0
	Group			Absorbance			Concentration (MDA)			Mean	STDEV	mole/g tissue
	Grup 1 ( Normal Control)			0.7693	0.71755	0.0011	334	311.5	0	322.75	15.9099	322.75±15.91
	Group 2 (DEN/PB+Untreated)			2.36205	2.20105	2.25855	1026.5	956.5	981.5	988.167	35.473	988.17±35.47
	Group 3 (DEN/PB+DOX)			0.69685	0.75205	0.66005	302.5	326.5	286.5	305.167	20.1329	305.17±20.13
	Group 4 (DEN/PB+PCA-ZnAL)			0.72675	0.69455	0.67155	315.5	301.5	291.5	302.833	12.0554	302.83±12.06
	Group 5 (DEN/PB+ZnAl)			0.84405	0.83945	0.0011	366.5	364.5	0	365.5	1.41421	365.5±1.41

## Sheet: GSH
														y = 0.1165x + 0.0311
														R² = 0.9909
GSSG Concentration (405 nm)
				Average										x=((y-0.0311)/0.1165)
0	0	0	0	0
0.25	0.044	0.032	0.037	0.0376667
0.5	0.076	0.072	0.077	0.075
1	0.162	0.167	0.159	0.162667
2	0.309	0.295	0.332	0.312
4	0.552	0.528	0.513	0.531
8	0.939	0.97	0.891	0.933333
	Group			Absorbance			Concentration			Mean	STDEV	mg/g tissue
	Gru0p 1 ( Normal Control)			0.164376	0.16391		1.144	1.14	0	1.142	0.00282843	1.142±0.003
	Group 2 (DEN/PB+Untreated)			0.0412355	0.041585		0.087	0.09	0	0.0885	0.00212132	0.089±0.002
	Group 3 (DEN/PB+DOX)			0.132455	0.13362		0.87	0.88	0	0.875	0.00707107	0.875±0.007
	Group 4 (DEN/PB+PCA-ZnAL)			0.126746	0.143756		0.821	0.967	0	0.894	0.103238	0.894±0.103
	Group 5 (DEN/PB+ZnAl)			0.053934	0.0458955		0.196	0.127	0	0.1615	0.0487904	0.1615±0.05

## Sheet: Cat
														y = 0.0103x-0.0001
														R² = 0.9946
Catalase
				Average
75	0.731	0.788	0.73	0.7595
60	0.65	0.66	0.62	0.655
45	0.48	0.42	0.43	0.45
30	0.28	0.279	0.885	0.2795
15	0.14	0.17	0.16	0.156667
5	0.07	0.067	0.059	0.0653333
0	0	0	0	0
	Group			Absorbance			Concentration			Concentration*Dilution Factor(2)			Mean	STDEV	µM/g tissue
	Grup 1 ( Normal Control)			1.65413	1.63353		160.605	158.605		321.2	317.2	0	319.2	2.82843	319.20±2.83
	Group 2 (DEN/PB+Untreated)			0.83013	0.87133		80.6049	84.6049		161.2	169.2	0	165.2	5.65685	165.2±5.66
	Group 3 (DEN/PB+DOX)			1.41723	1.32453	1.47542	137.605	128.605	143.255	275.2	257.2	286.5	272.967	14.7771	272.97±14.78
	Group 4 (DEN/PB+PCA-ZnAL)			1.50117	1.55113	1.50117	145.755	150.605	145.755	291.5	301.2	291.5	294.733	5.6003	294.73±5.60
	Group 5 (DEN/PB+ZnAl)			1.09793	0.93313	1.0351	106.605	90.6049	100.505	213.2	181.2	201	198.467	14.0007	197.20±22.62

## Sheet: SOD
														y = 50.687x+1.0456
														x=((y-1.0456)/50.687
SOD Activity
				Average
	1	2	3
0.05	3.651	3.27	3.21	3.377
0.04	3.42	3.492	3.024	3.312
0.03	2.57	2.68	2.5	2.58333
0.02	2.01	2.12	2.2	2.11
0.01	1.51	1.43	1.49	1.47667
0.005	1.23	1.3	1.26	1.26333
0	1	1.1	1.06	1.05333
	Group			1g			Mean	STDEV	µg/ml
	Grup 1 ( Normal Control)			111.179	109.128	0	110.154	1.45048	110.15±1.45
	Group 2 (DEN/PB+Untreated)			75.2821	72.2051	0	73.7436	2.17571	73.74±2.17
	Group 3 (DEN/PB+DOX)			102.462	97.8462	237.6	100.154	3.26357	100.25±3.26
	Group 4 (DEN/PB+PCA-ZnAL)			115.282	95.7949	0	105.538	13.7795	105.53±13.78
	Group 5 (DEN/PB+ZnAl)			76.3077	77.3333	198.33	76.8205	0.725238	76.82±0.73
