# Supplementary material for: Effect of protocatechuic acid-layered double hydroxide nanoparticles on diethylnitrosamine/phenobarbital-induced hepatocellular carcinoma in mice
Source: PLoS One. 2019 May 29;14(5):e0217009. doi: 10.1371/journal.pone.0217009 (PMC6541272; doi:10.1371/journal.pone.0217009)
Supplement: S7 File — (XLSX) [file pone.0217009.s008.xlsx]

## Sheet: Zn (raw) (2)
	y=(x-0.1549)*10/0.15
	Group 4					Group 5					Group 3					Group 2				Group 1
Sample No	Sample	Concentration (ppm)	Concentration		Sample No	Sample	Concentration (ppm)			Sample No	Sample	Concentration (ppm)			Sample No	Sample	Concentration (ppm)			Sample No	Sample	Concentration (ppm)
22	Liver	0.6566	33.4467		28	Liver	0.616	30.74		46	Liver	0.4918	22.46		71	Liver	0.342	12.4733		95	Liver	0.67435	34.63
8	Liver	0.491	22.4067		31	Liver	0.3561	13.4133		49	Liver	0.3482	12.8867		73	Liver	0.319	10.94		96	Liver	0.77653	41.442
4	Liver	0.5827	28.52		38	Liver	0.7551	40.0133		50	Liver	0.3173	10.8267		79	Liver	0.4711	21.08		97	Liver	0.534715	25.321
1	Spleen	0.8491	46.28		40	Liver	0.8796	48.3133		53	Liver	0.485	22.0067		85	Liver	0.5276	24.8467		98	Spleen	0.612904	30.5336
15	Spleen	0.4709	21.0667		25	Spleen	0.3377	12.1867		63	Liver	0.4438	19.26		93	Liver	0.4319	18.4667		99	Spleen	0.578095	28.213
19	Spleen	1.2045	69.9733		29	Spleen	0.3049	10		51	Spleen	0.4024	16.5		68	Spleen	0.4995	22.9733		100	Spleen	0.683065	35.211
2	Lung	0.4058	16.7267		32	Spleen	0.3391	12.28		62	Spleen	0.4001	16.3467		78	Spleen	0.3336	11.9133		101	Lung	0.3142	10.62
12	Lung	0.3599	13.6667		27	Lung	0.3069	10.1333		48	Lung	0.2354	5.36667		83	Spleen	0.3692	14.2867		102	Lung	0.35323	13.222
14	Lung	0.7872	42.1533		33	Kidney	0.3959	16.0667		56	Lung	0.3966	16.1133		90	Spleen	0.23345	5.23667		103	Lung	0.35326	13.224
3	Kidney	0.4342	18.62		36	Kidney	0.4169	17.4667		54	Kidney	0.3142	10.62		82	Lung	0.4354	18.7		104	Kidney	0.3549	13.3333
7	Kidney	0.2375	5.50667		39	Kidney	0.356	13.4067		55	Kidney	0.4296	18.3133		84	Lung	0.436	18.74		105	Kidney	0.3749	14.6667
13	Kidney	0.348	12.8733		41	Kidney	0.3758	14.7267		58	Kidney	0.491	22.4067		88	Lung	0.2644	7.3		106	Kidney	0.3749	14.6667
9	Testis	0.4689	20.9333		34	Testis	0.4561	20.08		61	Kidney	0.5499	26.3333		94	Lung	0.3559	13.4		107	Testis	0.42313	17.882
10	Testis	0.4982	22.8867		35	Testis	0.5282	24.8867		66	Kidney	0.31	10.34		76	Lung	0.4204	17.7		108	Testis	0.45685	20.13
11	Testis	0.9042	49.9533		24	Heart	0.2009	3.06667		67	Kidney	0.467	20.8067		72	Kidney	0.4119	17.1333		109	Testis	0.4699	21
16	Heart	0.2546	6.64667		26	Heart	0.3366	12.1133		52	Testis	0.3061	10.08		74	Kidney	0.4362	18.7533		110	Heart	0.293065	9.211
20	Heart	0.5771	28.1467		37	Heart	0.4727	21.1867		59	Heart	0.2784	8.23333		77	Kidney	0.3072	10.1533		111	Heart	0.2647	7.32
21	Heart	0.8908	49.06		23	Serum	0.2443	5.96		60	Heart	0.4691	20.9467		87	Kidney	0.552	26.4733		112	Heart	0.308399	10.2333
17	Serum	0.3522	13.1533		30	Serum	0.434	18.6067		64	Heart	0.3337	11.92		89	Kidney	0.357	13.4733		113	Serum	0.20305	3.21
18	Serum	0.192	2.47333							65	Serum	0.379	14.94		80	Testis	0.4079	16.8667		114	Serum	0.21835	4.23
										57	Serum	0.2562	6.75333		92	Testis	0.3459	12.7333		115	Serum	0.21238	3.832
										47	Serum	0.2486	6.24667		70	Heart	0.2975	9.50667
															86	Heart	0.4445	19.3067
															91	Heart	0.2918	9.12667
															69	Serum	0.2699	7.66667
															75	Serum	0.2003	3.02667
															81	Serum	0.1779	1.53333

## Sheet: Zn (graph)
	Group	Liver	Spleen	Kidney	Lung	Testis	Heart	Serum
	Group 1	33.4467	36.28	12.4733	16.7267	20.9333	6.64667	13.1533
	Group 1	42.1533	39.9533	15.5067	13.6667	22.8867	8.14667	18.62
	Group 1	35.52	39.9733	12.8733	12.4067	21.0667	5.96	15.8867
	Group 2	30.74	28.3133	12.1867	10.1333	14.7267	3.06667	12.1133
	Group 2	13.4133	16.0667	13.4067	10	20.08	5.96	18.6067
	Group 2	40.0133	17.4667	12.28	10.0667	24.8867	11.1867	15.36
	Group 3	22.46	16.5	16.1133	5.36667	20.8067	8.23333	7.94
	Group 3	12.8867	19.3467	18.3133	10.62	10.08	20.9467	6.75333
	Group 3	10.8267	17.9233	22.4067	10.34	15.4433	11.92	6.24667
	Group 4	12.4733	22.9733	17.1333	7.3	16.8667	9.50667	7.3
	Group 4	10.94	11.9133	18.7533	13.4	12.7333	10.3067	7.66667
	Group 4	18.4667	14.2867	10.1533	17.7	18.74	9.12667	3.02667
	Group 5	34.63	30.5336	13.3333	10.62	17.882	9.211	3.21
	Group 5	41.442	28.213	14.6667	13.222	20.13	7.32	4.23
	Group 5	25.321	35.211	14.6667	13.224	21	10.2333	3.832
	Group	Liver		Spleen		Kidney		Lung		Testis		Heart		Serum
		Mean	Stdev	Mean	Stdev	Mean	Stdev	Mean	Stdev	Mean	Stdev	Mean	Stdev	Mean	Stdev
	Group 1	37.04	4.548	38.7356	2.1266	13.6178	1.64801	14.2667	2.22162	21.6289	1.09131	6.91778	1.11826	15.8867	2.73333
	Group 2	35.3767	6.55724	20.6156	6.70312	12.6244	0.67903	10.0667	0.0666667	19.8978	3.39883	6.73778	4.1155	15.36	3.24667
	Group 3	15.3911	6.20788	17.9233	1.42333	18.9444	3.19378	8.77556	2.9555	18.125	3.79245	16.4333	1.70648	6.98	0.869125
	Group 4	13.96	3.97748	16.3911	1.6782	15.3467	4.56992	12.8	5.2259	16.1133	3.07338	9.64667	0.602329	5.99778	2.57958
	Group 5	33.7977	8.09267	31.3192	3.56453	14.2222	0.7698	12.3553	1.50284	19.6707	1.60895	8.92143	1.47808	3.75733	0.514083
	After regrouping
	Group	Liver		Spleen		Kidney		Lung		Testis		Heart		Serum
		Mean	Stdev	Mean	Stdev	Mean	Stdev	Mean	Stdev	Mean	Stdev	Mean	Stdev	Mean	Stdev
	Uninduced + Untreated	33.7977	8.09267	31.3192	3.56453	14.2222	0.7698	12.3553	1.50284	19.6707	1.60895	8.92143	1.47808	9.75733	0.514083
	Induced + Untreated	13.96	3.97748	16.3911	5.82258	15.3467	4.56992	12.8	5.2259	16.1133	3.07338	9.64667	0.602329	5.99778	2.57958
	Induced + DOX	15.3911	6.20788	16.4233	0.0766667	18.9444	3.19378	8.77556	2.9555	15.4433	5.36333	13.7	6.54091	6.98	0.869125
	Induced + PCA-ZnAl	38.04	4.37314	38.7356	2.1266	13.6178	1.64801	14.2667	2.22162	21.6289	1.09131	6.91778	1.11826	15.8867	2.73333
	Induced + ZnAl	35.3767	6.55724	20.6156	6.70312	12.6244	0.67903	10.0667	0.0666667	19.8978	3.39883	6.73778	4.1155	15.36	3.24667
